# Supplementary material for: Consider the Source: Adolescents and Adults Similarly Follow Older Adult Advice More than Peer Advice
Source: PLoS One. 2015 Jun 1;10(6):e0128047. doi: 10.1371/journal.pone.0128047 (PMC4452089; doi:10.1371/journal.pone.0128047)
Supplement: S3 Table — A table of participants’ choices made during the test phase. (CSV) [file pone.0128047.s003.csv]

id	group	age	xcount	trial	pair	choice	rt
607	1	13	2	1	CH	1	975.000000
607	1	13	2	2	BC	1	782.000000
607	1	13	2	3	BF	1	893.000000
607	1	13	2	4	DH	0	872.000000
607	1	13	2	5	AB	1	771.000000
607	1	13	2	6	AF	1	800.000000
607	1	13	2	7	AF	1	639.000000
607	1	13	2	8	BE	1	1091.000000
607	1	13	2	9	AH	1	661.000000
607	1	13	2	10	FG	0	937.000000
607	1	13	2	11	CH	0	1001.000000
607	1	13	2	12	BF	0	1017.000000
607	1	13	2	13	EH	1	954.000000
607	1	13	2	14	BE	1	710.000000
607	1	13	2	15	FG	0	726.000000
607	1	13	2	16	CH	0	882.000000
607	1	13	2	17	BF	1	1292.000000
607	1	13	2	18	BE	1	859.000000
607	1	13	2	19	FG	0	843.000000
607	1	13	2	20	AB	1	660.000000
607	1	13	2	21	CG	0	975.000000
607	1	13	2	22	EH	1	863.000000
607	1	13	2	23	AE	0	751.000000
607	1	13	2	24	CH	1	1077.000000
607	1	13	2	25	CG	1	725.000000
607	1	13	2	26	AC	1	497.000000
607	1	13	2	27	BC	1	777.000000
607	1	13	2	28	BC	1	875.000000
607	1	13	2	29	FG	0	1126.000000
607	1	13	2	30	DG	0	862.000000
607	1	13	2	31	EF	1	1148.000000
607	1	13	2	32	EF	1	1349.000000
607	1	13	2	33	CG	1	898.000000
607	1	13	2	34	DH	0	1068.000000
607	1	13	2	35	CD	1	1105.000000
607	1	13	2	36	BG	1	1087.000000
607	1	13	2	37	DF	0	926.000000
607	1	13	2	38	BC	1	1392.000000
607	1	13	2	39	FH	1	1924.000000
607	1	13	2	40	DG	1	788.000000
607	1	13	2	41	DF	0	529.000000
607	1	13	2	42	AD	1	744.000000
607	1	13	2	43	CF	1	1063.000000
607	1	13	2	44	BD	0	591.000000
607	1	13	2	45	BD	0	547.000000
607	1	13	2	46	DE	1	515.000000
607	1	13	2	47	DH	0	530.000000
607	1	13	2	48	DF	0	502.000000
607	1	13	2	49	AF	1	754.000000
607	1	13	2	50	DG	1	844.000000
607	1	13	2	51	CE	0	1732.000000
607	1	13	2	52	BD	0	791.000000
607	1	13	2	53	EG	1	1671.000000
607	1	13	2	54	CD	1	654.000000
607	1	13	2	55	DG	1	506.000000
607	1	13	2	56	CH	1	951.000000
607	1	13	2	57	BD	0	599.000000
607	1	13	2	58	DH	0	613.000000
607	1	13	2	59	AH	1	805.000000
607	1	13	2	60	FH	0	1244.000000
607	1	13	2	61	DE	1	1084.000000
607	1	13	2	62	FH	1	795.000000
607	1	13	2	63	EG	0	992.000000
607	1	13	2	64	AF	1	1579.000000
607	1	13	2	65	GH	1	1127.000000
607	1	13	2	66	BH	0	676.000000
607	1	13	2	67	AG	0	904.000000
607	1	13	2	68	BE	1	1118.000000
607	1	13	2	69	GH	0	1016.000000
607	1	13	2	70	EG	0	979.000000
607	1	13	2	71	FH	1	1118.000000
607	1	13	2	72	EF	1	1554.000000
607	1	13	2	73	DE	1	1018.000000
607	1	13	2	74	EH	0	644.000000
607	1	13	2	75	BH	0	706.000000
607	1	13	2	76	CF	0	1368.000000
607	1	13	2	77	BD	0	765.000000
607	1	13	2	78	DH	0	722.000000
607	1	13	2	79	AD	1	711.000000
607	1	13	2	80	BG	1	1144.000000
607	1	13	2	81	EH	1	2060.000000
607	1	13	2	82	BG	1	1606.000000
607	1	13	2	83	CE	1	865.000000
607	1	13	2	84	CD	1	1019.000000
607	1	13	2	85	DE	1	580.000000
607	1	13	2	86	BE	0	781.000000
607	1	13	2	87	AD	1	771.000000
607	1	13	2	88	DE	1	659.000000
607	1	13	2	89	EG	0	573.000000
607	1	13	2	90	BH	1	1120.000000
607	1	13	2	91	AB	0	701.000000
607	1	13	2	92	BG	0	1212.000000
607	1	13	2	93	AE	1	600.000000
607	1	13	2	94	BG	1	807.000000
607	1	13	2	95	BF	0	963.000000
607	1	13	2	96	AG	1	447.000000
607	1	13	2	97	DF	0	943.000000
607	1	13	2	98	AC	1	730.000000
607	1	13	2	99	AG	1	645.000000
607	1	13	2	100	CD	1	1069.000000
607	1	13	2	101	EH	1	1152.000000
607	1	13	2	102	DF	0	1228.000000
607	1	13	2	103	CD	1	615.000000
607	1	13	2	104	CE	0	1471.000000
607	1	13	2	105	AE	1	615.000000
607	1	13	2	106	CG	0	1172.000000
607	1	13	2	107	AH	1	664.000000
607	1	13	2	108	AB	1	824.000000
607	1	13	2	109	FH	1	1091.000000
607	1	13	2	110	GH	1	819.000000
607	1	13	2	111	CG	0	1315.000000
607	1	13	2	112	BH	0	1815.000000
607	1	13	2	113	DH	0	824.000000
607	1	13	2	114	DF	0	596.000000
607	1	13	2	115	AC	1	619.000000
607	1	13	2	116	AE	1	663.000000
607	1	13	2	117	AF	1	494.000000
607	1	13	2	118	CF	0	1014.000000
607	1	13	2	119	FG	0	1014.000000
607	1	13	2	120	EF	0	827.000000
607	1	13	2	121	AG	1	668.000000
607	1	13	2	122	AG	1	534.000000
607	1	13	2	123	CF	0	1070.000000
607	1	13	2	124	AE	1	515.000000
607	1	13	2	125	BE	0	1326.000000
607	1	13	2	126	GH	1	1330.000000
607	1	13	2	127	AB	1	506.000000
607	1	13	2	128	CF	1	690.000000
607	1	13	2	129	BH	0	1524.000000
607	1	13	2	130	CD	1	939.000000
607	1	13	2	131	AD	1	567.000000
607	1	13	2	132	AE	1	577.000000
607	1	13	2	133	EH	1	1367.000000
607	1	13	2	134	CG	0	1022.000000
607	1	13	2	135	AG	1	675.000000
607	1	13	2	136	GH	1	1095.000000
607	1	13	2	137	AF	0	926.000000
607	1	13	2	138	AB	1	644.000000
607	1	13	2	139	CH	1	1074.000000
607	1	13	2	140	BC	1	1156.000000
607	1	13	2	141	BC	1	1728.000000
607	1	13	2	142	AC	1	612.000000
607	1	13	2	143	AH	1	479.000000
607	1	13	2	144	AD	1	370.000000
607	1	13	2	145	DE	1	938.000000
607	1	13	2	146	EG	1	1025.000000
607	1	13	2	147	EF	1	900.000000
607	1	13	2	148	AD	1	775.000000
607	1	13	2	149	EG	1	600.000000
607	1	13	2	150	EF	1	795.000000
607	1	13	2	151	BD	0	1235.000000
607	1	13	2	152	BG	1	1890.000000
607	1	13	2	153	CF	0	1550.000000
607	1	13	2	154	AH	1	970.000000
607	1	13	2	155	BF	0	1027.000000
607	1	13	2	156	DG	1	819.000000
607	1	13	2	157	AH	1	751.000000
607	1	13	2	158	AC	1	509.000000
607	1	13	2	159	BH	1	1123.000000
607	1	13	2	160	GH	1	828.000000
607	1	13	2	161	AC	1	824.000000
607	1	13	2	162	CE	0	1020.000000
607	1	13	2	163	BF	0	1130.000000
607	1	13	2	164	CE	1	1265.000000
607	1	13	2	165	FH	1	816.000000
607	1	13	2	166	DG	1	850.000000
607	1	13	2	167	CE	0	918.000000
607	1	13	2	168	FG	1	648.000000
840	1	17	2	1	EH	1	1684.000000
840	1	17	2	2	AC	1	1637.000000
840	1	17	2	3	DG	1	1171.000000
840	1	17	2	4	BF	1	1305.000000
840	1	17	2	5	AH	1	1216.000000
840	1	17	2	6	BH	1	1322.000000
840	1	17	2	7	BE	1	1137.000000
840	1	17	2	8	BC	0	1187.000000
840	1	17	2	9	DF	0	1585.000000
840	1	17	2	10	GH	1	699.000000
840	1	17	2	11	BG	1	597.000000
840	1	17	2	12	AD	0	1394.000000
840	1	17	2	13	FH	0	1375.000000
840	1	17	2	14	AG	0	722.000000
840	1	17	2	15	BG	1	740.000000
840	1	17	2	16	FH	1	862.000000
840	1	17	2	17	AG	0	818.000000
840	1	17	2	18	BE	1	1025.000000
840	1	17	2	19	FG	0	1735.000000
840	1	17	2	20	AE	0	1086.000000
840	1	17	2	21	DG	1	724.000000
840	1	17	2	22	GH	1	760.000000
840	1	17	2	23	EH	1	909.000000
840	1	17	2	24	CF	1	1563.000000
840	1	17	2	25	AD	1	780.000000
840	1	17	2	26	CG	0	1139.000000
840	1	17	2	27	CD	0	1265.000000
840	1	17	2	28	BH	1	1592.000000
840	1	17	2	29	CH	0	765.000000
840	1	17	2	30	GH	1	867.000000
840	1	17	2	31	BD	1	1849.000000
840	1	17	2	32	DE	1	1999.000000
840	1	17	2	33	AG	0	721.000000
840	1	17	2	34	DE	1	1313.000000
840	1	17	2	35	AB	0	1146.000000
840	1	17	2	36	BE	1	1577.000000
840	1	17	2	37	AH	1	1638.000000
840	1	17	2	38	EG	0	1061.000000
840	1	17	2	39	DG	1	989.000000
840	1	17	2	40	BF	1	1152.000000
840	1	17	2	41	DH	1	1653.000000
840	1	17	2	42	BG	1	826.000000
840	1	17	2	43	DG	1	574.000000
840	1	17	2	44	FH	1	824.000000
840	1	17	2	45	CG	0	613.000000
840	1	17	2	46	CD	0	1475.000000
840	1	17	2	47	BC	1	1945.000000
840	1	17	2	48	CF	1	978.000000
840	1	17	2	49	CE	1	905.000000
840	1	17	2	50	FH	0	1697.000000
840	1	17	2	51	AD	0	1014.000000
840	1	17	2	52	DF	1	892.000000
840	1	17	2	53	DH	1	800.000000
840	1	17	2	54	BC	0	1592.000000
840	1	17	2	55	DH	0	1043.000000
840	1	17	2	56	CF	1	953.000000
840	1	17	2	57	EG	0	1104.000000
840	1	17	2	58	AF	1	1047.000000
840	1	17	2	59	EH	1	1619.000000
840	1	17	2	60	EF	1	821.000000
840	1	17	2	61	AF	0	1178.000000
840	1	17	2	62	AE	0	643.000000
840	1	17	2	63	AB	1	769.000000
840	1	17	2	64	CF	0	1000.000000
840	1	17	2	65	EF	0	983.000000
840	1	17	2	66	AD	1	836.000000
840	1	17	2	67	BH	1	1179.000000
840	1	17	2	68	BF	1	1045.000000
840	1	17	2	69	BE	0	1742.000000
840	1	17	2	70	BF	1	1089.000000
840	1	17	2	71	EG	0	931.000000
840	1	17	2	72	DE	1	773.000000
840	1	17	2	73	AF	0	589.000000
840	1	17	2	74	CE	1	1069.000000
840	1	17	2	75	AG	0	1229.000000
840	1	17	2	76	FG	1	1081.000000
840	1	17	2	77	DG	1	841.000000
840	1	17	2	78	AH	0	726.000000
840	1	17	2	79	DF	0	1248.000000
840	1	17	2	80	EH	1	716.000000
840	1	17	2	81	CE	1	1281.000000
840	1	17	2	82	DH	0	570.000000
840	1	17	2	83	FH	0	604.000000
840	1	17	2	84	DG	1	659.000000
840	1	17	2	85	BD	0	1471.000000
840	1	17	2	86	CH	0	1729.000000
840	1	17	2	87	CE	1	486.000000
840	1	17	2	88	AB	1	1528.000000
840	1	17	2	89	AC	1	1017.000000
840	1	17	2	90	EH	1	1301.000000
840	1	17	2	91	CE	1	1576.000000
840	1	17	2	92	GH	0	1353.000000
840	1	17	2	93	FG	1	857.000000
840	1	17	2	94	BC	0	1373.000000
840	1	17	2	95	EG	0	831.000000
840	1	17	2	96	BH	1	1352.000000
840	1	17	2	97	GH	1	1068.000000
840	1	17	2	98	BH	1	668.000000
840	1	17	2	99	BF	1	1172.000000
840	1	17	2	100	CF	0	874.000000
840	1	17	2	101	AF	0	893.000000
840	1	17	2	102	EF	0	949.000000
840	1	17	2	103	CF	0	408.000000
840	1	17	2	104	BE	0	995.000000
840	1	17	2	105	CG	1	1417.000000
840	1	17	2	106	BD	0	908.000000
840	1	17	2	107	DF	0	1357.000000
840	1	17	2	108	EF	0	732.000000
840	1	17	2	109	BE	1	888.000000
840	1	17	2	110	CG	0	637.000000
840	1	17	2	111	BF	1	967.000000
840	1	17	2	112	BH	1	812.000000
840	1	17	2	113	BG	1	819.000000
840	1	17	2	114	BD	0	1215.000000
840	1	17	2	115	AB	0	1447.000000
840	1	17	2	116	FG	1	871.000000
840	1	17	2	117	DE	0	1105.000000
840	1	17	2	118	AH	0	881.000000
840	1	17	2	119	BC	1	1224.000000
840	1	17	2	120	AC	1	649.000000
840	1	17	2	121	CG	0	871.000000
840	1	17	2	122	DF	1	1354.000000
840	1	17	2	123	AG	1	2407.000000
840	1	17	2	124	AE	1	923.000000
840	1	17	2	125	AD	1	887.000000
840	1	17	2	126	FH	1	1548.000000
840	1	17	2	127	CD	1	2386.000000
840	1	17	2	128	DH	0	1275.000000
840	1	17	2	129	CG	0	1364.000000
840	1	17	2	130	DE	0	1176.000000
840	1	17	2	131	AG	1	1311.000000
840	1	17	2	132	EH	0	1382.000000
840	1	17	2	133	DH	0	1036.000000
840	1	17	2	134	AB	1	1273.000000
840	1	17	2	135	EG	0	1136.000000
840	1	17	2	136	CH	1	1291.000000
840	1	17	2	137	BC	1	1241.000000
840	1	17	2	138	AE	0	1228.000000
840	1	17	2	139	BG	1	1060.000000
840	1	17	2	140	CD	0	1654.000000
840	1	17	2	141	DF	0	1096.000000
840	1	17	2	142	AH	1	1092.000000
840	1	17	2	143	FG	0	1297.000000
840	1	17	2	144	CD	1	1512.000000
840	1	17	2	145	AC	1	1329.000000
840	1	17	2	146	AD	0	1110.000000
840	1	17	2	147	AC	1	1016.000000
840	1	17	2	148	AE	1	1225.000000
840	1	17	2	149	EG	0	798.000000
840	1	17	2	150	CE	0	2035.000000
840	1	17	2	151	EF	1	924.000000
840	1	17	2	152	CD	1	1312.000000
840	1	17	2	153	AF	1	1364.000000
840	1	17	2	154	EF	1	1497.000000
840	1	17	2	155	AE	1	1088.000000
840	1	17	2	156	AH	1	2954.000000
840	1	17	2	157	FG	0	1020.000000
840	1	17	2	158	AC	1	1347.000000
840	1	17	2	159	DE	1	1332.000000
840	1	17	2	160	BD	1	1356.000000
840	1	17	2	161	CH	1	1466.000000
840	1	17	2	162	BG	0	1377.000000
840	1	17	2	163	GH	0	1121.000000
840	1	17	2	164	AF	0	985.000000
840	1	17	2	165	CH	0	1648.000000
840	1	17	2	166	CH	0	659.000000
840	1	17	2	167	BD	1	1296.000000
840	1	17	2	168	AB	1	1074.000000
890	1	15	1	1	BG	1	802.000000
890	1	15	1	2	FH	0	1666.000000
890	1	15	1	3	DG	0	1679.000000
890	1	15	1	4	EF	1	1347.000000
890	1	15	1	5	EG	1	1498.000000
890	1	15	1	6	DH	1	1110.000000
890	1	15	1	7	GH	1	1086.000000
890	1	15	1	8	EG	1	1144.000000
890	1	15	1	9	BE	1	906.000000
890	1	15	1	10	EG	1	771.000000
890	1	15	1	11	BD	1	1462.000000
890	1	15	1	12	AB	1	601.000000
890	1	15	1	13	AB	1	621.000000
890	1	15	1	14	AG	1	547.000000
890	1	15	1	15	BH	1	1108.000000
890	1	15	1	16	CF	1	1293.000000
890	1	15	1	17	BH	1	1698.000000
890	1	15	1	18	BF	0	1012.000000
890	1	15	1	19	AH	1	745.000000
890	1	15	1	20	BF	1	6765.000000
890	1	15	1	21	FG	1	2867.000000
890	1	15	1	22	CF	1	5085.000000
890	1	15	1	23	CE	1	7129.000000
890	1	15	1	24	BD	1	2053.000000
890	1	15	1	25	GH	1	3864.000000
890	1	15	1	26	CE	0	2951.000000
890	1	15	1	27	CH	1	976.000000
890	1	15	1	28	DF	1	1519.000000
890	1	15	1	29	FG	0	682.000000
890	1	15	1	30	BF	0	5268.000000
890	1	15	1	31	AC	1	735.000000
890	1	15	1	32	GH	0	4384.000000
890	1	15	1	33	FH	0	4845.000000
890	1	15	1	34	DG	1	1927.000000
890	1	15	1	35	AC	1	628.000000
890	1	15	1	36	DH	0	1528.000000
890	1	15	1	37	CH	1	1042.000000
890	1	15	1	38	DF	1	966.000000
890	1	15	1	39	BD	1	2048.000000
890	1	15	1	40	CE	1	1851.000000
890	1	15	1	41	CF	1	1066.000000
890	1	15	1	42	EH	1	652.000000
890	1	15	1	43	AC	1	710.000000
890	1	15	1	44	AH	1	474.000000
890	1	15	1	45	DH	0	3171.000000
890	1	15	1	46	BH	1	3718.000000
890	1	15	1	47	CH	0	1608.000000
890	1	15	1	48	BH	1	1440.000000
890	1	15	1	49	AD	1	722.000000
890	1	15	1	50	AH	1	489.000000
890	1	15	1	51	EG	1	1457.000000
890	1	15	1	52	AF	1	623.000000
890	1	15	1	53	AE	1	590.000000
890	1	15	1	54	AG	1	565.000000
890	1	15	1	55	CE	0	970.000000
890	1	15	1	56	GH	1	794.000000
890	1	15	1	57	CD	1	1205.000000
890	1	15	1	58	EF	1	1034.000000
890	1	15	1	59	AF	1	550.000000
890	1	15	1	60	DE	0	919.000000
890	1	15	1	61	EF	1	595.000000
890	1	15	1	62	CG	0	538.000000
890	1	15	1	63	DF	0	1234.000000
890	1	15	1	64	FG	1	688.000000
890	1	15	1	65	BH	1	626.000000
890	1	15	1	66	FH	0	825.000000
890	1	15	1	67	DH	0	715.000000
890	1	15	1	68	BC	1	1361.000000
890	1	15	1	69	BG	0	1983.000000
890	1	15	1	70	EH	0	1683.000000
890	1	15	1	71	EG	0	832.000000
890	1	15	1	72	AG	1	714.000000
890	1	15	1	73	CD	0	1291.000000
890	1	15	1	74	AE	1	568.000000
890	1	15	1	75	CD	1	985.000000
890	1	15	1	76	BG	1	867.000000
890	1	15	1	77	DG	1	851.000000
890	1	15	1	78	DH	1	1344.000000
890	1	15	1	79	GH	1	1482.000000
890	1	15	1	80	CD	1	1091.000000
890	1	15	1	81	AF	1	820.000000
890	1	15	1	82	AE	1	808.000000
890	1	15	1	83	EH	0	8029.000000
890	1	15	1	84	AB	1	971.000000
890	1	15	1	85	BE	1	1691.000000
890	1	15	1	86	DE	1	1859.000000
890	1	15	1	87	AG	1	689.000000
890	1	15	1	88	BD	1	1007.000000
890	1	15	1	89	DG	0	607.000000
890	1	15	1	90	AE	1	554.000000
890	1	15	1	91	DE	1	1164.000000
890	1	15	1	92	BE	1	742.000000
890	1	15	1	93	CG	1	1660.000000
890	1	15	1	94	AC	1	872.000000
890	1	15	1	95	DG	1	1375.000000
890	1	15	1	96	AD	1	543.000000
890	1	15	1	97	EG	1	1560.000000
890	1	15	1	98	CD	1	1170.000000
890	1	15	1	99	CE	1	2024.000000
890	1	15	1	100	AE	1	662.000000
890	1	15	1	101	EH	0	942.000000
890	1	15	1	102	BG	1	1251.000000
890	1	15	1	103	DG	1	1399.000000
890	1	15	1	104	BC	1	1192.000000
890	1	15	1	105	AH	1	616.000000
890	1	15	1	106	FH	0	2680.000000
890	1	15	1	107	CG	1	6259.000000
890	1	15	1	108	CE	1	7571.000000
890	1	15	1	109	GH	0	3008.000000
890	1	15	1	110	FG	0	2285.000000
890	1	15	1	111	CH	0	1025.000000
890	1	15	1	112	AF	1	798.000000
890	1	15	1	113	CH	0	1019.000000
890	1	15	1	114	AD	1	428.000000
890	1	15	1	115	AH	1	599.000000
890	1	15	1	116	BG	1	1142.000000
890	1	15	1	117	AE	1	457.000000
890	1	15	1	118	FH	0	832.000000
890	1	15	1	119	DE	1	2426.000000
890	1	15	1	120	BE	1	1551.000000
890	1	15	1	121	CG	0	855.000000
890	1	15	1	122	BD	1	880.000000
890	1	15	1	123	AB	1	531.000000
890	1	15	1	124	FH	0	836.000000
890	1	15	1	125	CD	1	1104.000000
890	1	15	1	126	DE	1	1052.000000
890	1	15	1	127	CF	0	698.000000
890	1	15	1	128	DH	1	426.000000
890	1	15	1	129	BF	1	631.000000
890	1	15	1	130	AF	1	525.000000
890	1	15	1	131	EH	0	960.000000
890	1	15	1	132	BC	1	938.000000
890	1	15	1	133	FG	0	3121.000000
890	1	15	1	134	AD	1	611.000000
890	1	15	1	135	BF	1	661.000000
890	1	15	1	136	CF	1	1376.000000
890	1	15	1	137	BF	0	966.000000
890	1	15	1	138	FG	1	919.000000
890	1	15	1	139	CF	1	1106.000000
890	1	15	1	140	DF	0	821.000000
890	1	15	1	141	AG	1	536.000000
890	1	15	1	142	BD	1	1540.000000
890	1	15	1	143	AC	1	463.000000
890	1	15	1	144	CG	1	1345.000000
890	1	15	1	145	AD	1	561.000000
890	1	15	1	146	AB	1	447.000000
890	1	15	1	147	BC	1	1706.000000
890	1	15	1	148	BG	1	676.000000
890	1	15	1	149	BC	1	633.000000
890	1	15	1	150	AF	1	603.000000
890	1	15	1	151	AD	1	760.000000
890	1	15	1	152	EF	1	1276.000000
890	1	15	1	153	AB	1	956.000000
890	1	15	1	154	EF	1	3119.000000
890	1	15	1	155	CH	0	806.000000
890	1	15	1	156	DF	1	884.000000
890	1	15	1	157	EF	1	1082.000000
890	1	15	1	158	AC	1	695.000000
890	1	15	1	159	DF	0	1322.000000
890	1	15	1	160	BH	1	785.000000
890	1	15	1	161	BC	1	686.000000
890	1	15	1	162	AG	1	810.000000
890	1	15	1	163	BE	1	589.000000
890	1	15	1	164	BE	1	652.000000
890	1	15	1	165	DE	1	721.000000
890	1	15	1	166	AH	1	2103.000000
890	1	15	1	167	CG	0	1861.000000
890	1	15	1	168	EH	0	1576.000000
976	1	16	2	1	EG	0	1392.000000
976	1	16	2	2	AH	0	947.000000
976	1	16	2	3	BG	1	1724.000000
976	1	16	2	4	CD	0	1756.000000
976	1	16	2	5	FH	0	1722.000000
976	1	16	2	6	CD	1	1143.000000
976	1	16	2	7	CE	0	1200.000000
976	1	16	2	8	FG	0	2139.000000
976	1	16	2	9	AG	0	2062.000000
976	1	16	2	10	AH	1	933.000000
976	1	16	2	11	DE	1	890.000000
976	1	16	2	12	CH	0	2666.000000
976	1	16	2	13	BF	0	1893.000000
976	1	16	2	14	CG	0	2743.000000
976	1	16	2	15	FH	0	1745.000000
976	1	16	2	16	DE	1	784.000000
976	1	16	2	17	DH	1	1756.000000
976	1	16	2	18	DG	1	918.000000
976	1	16	2	19	DG	1	2164.000000
976	1	16	2	20	CH	0	2227.000000
976	1	16	2	21	FH	0	1361.000000
976	1	16	2	22	BD	1	2032.000000
976	1	16	2	23	FG	0	1653.000000
976	1	16	2	24	CE	1	851.000000
976	1	16	2	25	DF	0	1086.000000
976	1	16	2	26	CH	1	1746.000000
976	1	16	2	27	FH	0	723.000000
976	1	16	2	28	CF	1	887.000000
976	1	16	2	29	AE	0	2600.000000
976	1	16	2	30	AH	0	1761.000000
976	1	16	2	31	CH	1	1265.000000
976	1	16	2	32	BH	1	2418.000000
976	1	16	2	33	FG	0	1462.000000
976	1	16	2	34	CD	0	1093.000000
976	1	16	2	35	AE	1	947.000000
976	1	16	2	36	AG	1	1585.000000
976	1	16	2	37	BH	1	1785.000000
976	1	16	2	38	BD	0	1084.000000
976	1	16	2	39	AC	0	843.000000
976	1	16	2	40	CD	1	611.000000
976	1	16	2	41	AC	0	2450.000000
976	1	16	2	42	BF	1	1282.000000
976	1	16	2	43	BH	1	1344.000000
976	1	16	2	44	BF	1	1577.000000
976	1	16	2	45	EF	1	887.000000
976	1	16	2	46	CE	1	633.000000
976	1	16	2	47	AB	0	2608.000000
976	1	16	2	48	CF	1	994.000000
976	1	16	2	49	FG	1	1811.000000
976	1	16	2	50	CF	1	615.000000
976	1	16	2	51	BG	0	1308.000000
976	1	16	2	52	AD	1	2472.000000
976	1	16	2	53	EG	0	1494.000000
976	1	16	2	54	DG	1	1726.000000
976	1	16	2	55	DF	1	3527.000000
976	1	16	2	56	AF	1	1833.000000
976	1	16	2	57	CG	1	669.000000
976	1	16	2	58	CE	1	648.000000
976	1	16	2	59	AG	1	1219.000000
976	1	16	2	60	BC	0	1623.000000
976	1	16	2	61	AE	0	961.000000
976	1	16	2	62	DG	0	1735.000000
976	1	16	2	63	DE	1	1459.000000
976	1	16	2	64	CG	0	2036.000000
976	1	16	2	65	AF	0	3478.000000
976	1	16	2	66	CF	0	1371.000000
976	1	16	2	67	AE	0	1351.000000
976	1	16	2	68	AC	0	2719.000000
976	1	16	2	69	EF	0	1764.000000
976	1	16	2	70	BG	1	1915.000000
976	1	16	2	71	EH	1	828.000000
976	1	16	2	72	AB	0	2318.000000
976	1	16	2	73	CE	1	1570.000000
976	1	16	2	74	EH	0	1871.000000
976	1	16	2	75	EG	1	1201.000000
976	1	16	2	76	FG	0	1737.000000
976	1	16	2	77	BF	0	2953.000000
976	1	16	2	78	CD	0	1787.000000
976	1	16	2	79	AB	0	1296.000000
976	1	16	2	80	AE	1	1463.000000
976	1	16	2	81	CH	1	778.000000
976	1	16	2	82	DE	1	1187.000000
976	1	16	2	83	GH	0	1496.000000
976	1	16	2	84	AC	0	1490.000000
976	1	16	2	85	DH	1	1922.000000
976	1	16	2	86	BD	1	3040.000000
976	1	16	2	87	EH	0	1217.000000
976	1	16	2	88	BG	0	1797.000000
976	1	16	2	89	DH	0	2912.000000
976	1	16	2	90	EH	1	822.000000
976	1	16	2	91	DH	0	850.000000
976	1	16	2	92	BH	1	846.000000
976	1	16	2	93	CG	1	836.000000
976	1	16	2	94	BH	1	3016.000000
976	1	16	2	95	EH	1	2290.000000
976	1	16	2	96	GH	0	2400.000000
976	1	16	2	97	BC	1	888.000000
976	1	16	2	98	AG	1	759.000000
976	1	16	2	99	DE	0	1810.000000
976	1	16	2	100	AD	0	1479.000000
976	1	16	2	101	DG	0	1429.000000
976	1	16	2	102	BD	0	1448.000000
976	1	16	2	103	EH	0	3502.000000
976	1	16	2	104	EG	1	1136.000000
976	1	16	2	105	EF	1	987.000000
976	1	16	2	106	AB	0	1165.000000
976	1	16	2	107	AB	0	836.000000
976	1	16	2	108	BC	0	1546.000000
976	1	16	2	109	CG	0	1064.000000
976	1	16	2	110	AD	0	2077.000000
976	1	16	2	111	EG	0	1515.000000
976	1	16	2	112	AB	0	1280.000000
976	1	16	2	113	BF	1	1068.000000
976	1	16	2	114	AF	0	2100.000000
976	1	16	2	115	CF	1	874.000000
976	1	16	2	116	BG	0	1474.000000
976	1	16	2	117	DF	0	871.000000
976	1	16	2	118	EF	1	1734.000000
976	1	16	2	119	BF	0	878.000000
976	1	16	2	120	AE	1	1945.000000
976	1	16	2	121	BE	1	1372.000000
976	1	16	2	122	DH	0	1997.000000
976	1	16	2	123	CF	0	1548.000000
976	1	16	2	124	AG	0	1457.000000
976	1	16	2	125	BG	1	1072.000000
976	1	16	2	126	BE	1	890.000000
976	1	16	2	127	DF	0	2301.000000
976	1	16	2	128	DF	0	682.000000
976	1	16	2	129	GH	1	884.000000
976	1	16	2	130	BC	1	1087.000000
976	1	16	2	131	DE	1	2764.000000
976	1	16	2	132	BE	1	2473.000000
976	1	16	2	133	AC	0	568.000000
976	1	16	2	134	GH	1	840.000000
976	1	16	2	135	BE	1	546.000000
976	1	16	2	136	BE	0	1138.000000
976	1	16	2	137	CD	1	641.000000
976	1	16	2	138	AF	0	703.000000
976	1	16	2	139	BC	1	997.000000
976	1	16	2	140	DG	0	2004.000000
976	1	16	2	141	CE	0	1500.000000
976	1	16	2	142	EG	1	1560.000000
976	1	16	2	143	AF	1	617.000000
976	1	16	2	144	BE	1	470.000000
976	1	16	2	145	AH	0	976.000000
976	1	16	2	146	GH	0	1649.000000
976	1	16	2	147	BC	0	564.000000
976	1	16	2	148	BH	1	1938.000000
976	1	16	2	149	AD	1	777.000000
976	1	16	2	150	BD	0	1126.000000
976	1	16	2	151	DH	0	1106.000000
976	1	16	2	152	FG	1	2101.000000
976	1	16	2	153	CH	0	1853.000000
976	1	16	2	154	GH	0	1255.000000
976	1	16	2	155	EF	0	2300.000000
976	1	16	2	156	AD	1	4286.000000
976	1	16	2	157	EF	0	3123.000000
976	1	16	2	158	FH	1	1542.000000
976	1	16	2	159	AD	0	3424.000000
976	1	16	2	160	AC	1	911.000000
976	1	16	2	161	FH	1	3000.000000
976	1	16	2	162	DF	0	2593.000000
976	1	16	2	163	AH	1	1337.000000
976	1	16	2	164	AH	0	2433.000000
976	1	16	2	165	AF	1	3009.000000
976	1	16	2	166	BD	0	2690.000000
976	1	16	2	167	AG	1	1222.000000
976	1	16	2	168	CG	0	1863.000000
1042	1	17	1	1	BE	1	1312.000000
1042	1	17	1	2	BH	1	1344.000000
1042	1	17	1	3	BD	1	1857.000000
1042	1	17	1	4	CG	0	744.000000
1042	1	17	1	5	EG	0	740.000000
1042	1	17	1	6	CD	1	1371.000000
1042	1	17	1	7	GH	1	730.000000
1042	1	17	1	8	EH	1	1250.000000
1042	1	17	1	9	CE	1	733.000000
1042	1	17	1	10	CH	1	1798.000000
1042	1	17	1	11	CF	1	1476.000000
1042	1	17	1	12	BE	1	720.000000
1042	1	17	1	13	EF	1	902.000000
1042	1	17	1	14	FH	1	2706.000000
1042	1	17	1	15	AC	1	664.000000
1042	1	17	1	16	AB	1	587.000000
1042	1	17	1	17	AC	1	467.000000
1042	1	17	1	18	EF	1	972.000000
1042	1	17	1	19	AD	1	1285.000000
1042	1	17	1	20	GH	1	743.000000
1042	1	17	1	21	BG	1	541.000000
1042	1	17	1	22	FG	1	584.000000
1042	1	17	1	23	BE	1	1592.000000
1042	1	17	1	24	DG	0	2903.000000
1042	1	17	1	25	AD	0	1365.000000
1042	1	17	1	26	CE	0	3544.000000
1042	1	17	1	27	FG	1	706.000000
1042	1	17	1	28	EF	1	1126.000000
1042	1	17	1	29	AC	1	656.000000
1042	1	17	1	30	FH	0	2012.000000
1042	1	17	1	31	CD	0	2589.000000
1042	1	17	1	32	CE	0	3266.000000
1042	1	17	1	33	AF	1	1002.000000
1042	1	17	1	34	BH	1	1847.000000
1042	1	17	1	35	AC	1	1199.000000
1042	1	17	1	36	DH	1	1647.000000
1042	1	17	1	37	BG	1	4356.000000
1042	1	17	1	38	AF	1	1942.000000
1042	1	17	1	39	GH	1	759.000000
1042	1	17	1	40	EG	0	1584.000000
1042	1	17	1	41	CG	0	574.000000
1042	1	17	1	42	AH	1	1187.000000
1042	1	17	1	43	BH	1	2171.000000
1042	1	17	1	44	AH	1	788.000000
1042	1	17	1	45	DE	1	1541.000000
1042	1	17	1	46	AC	1	2364.000000
1042	1	17	1	47	CG	0	768.000000
1042	1	17	1	48	EF	1	2305.000000
1042	1	17	1	49	EH	1	962.000000
1042	1	17	1	50	BH	1	1017.000000
1042	1	17	1	51	BE	1	2141.000000
1042	1	17	1	52	CD	1	1070.000000
1042	1	17	1	53	CF	1	1076.000000
1042	1	17	1	54	BC	1	1103.000000
1042	1	17	1	55	EF	1	1041.000000
1042	1	17	1	56	EH	1	734.000000
1042	1	17	1	57	BD	1	3349.000000
1042	1	17	1	58	AD	1	717.000000
1042	1	17	1	59	BC	0	1132.000000
1042	1	17	1	60	AB	1	645.000000
1042	1	17	1	61	AE	1	555.000000
1042	1	17	1	62	BG	1	649.000000
1042	1	17	1	63	BH	1	1249.000000
1042	1	17	1	64	AF	1	694.000000
1042	1	17	1	65	BF	1	1924.000000
1042	1	17	1	66	EF	1	5270.000000
1042	1	17	1	67	DG	1	916.000000
1042	1	17	1	68	DG	1	570.000000
1042	1	17	1	69	CH	1	3226.000000
1042	1	17	1	70	FG	1	844.000000
1042	1	17	1	71	CG	0	703.000000
1042	1	17	1	72	BF	1	1109.000000
1042	1	17	1	73	BC	1	690.000000
1042	1	17	1	74	CH	0	949.000000
1042	1	17	1	75	GH	1	659.000000
1042	1	17	1	76	CE	0	769.000000
1042	1	17	1	77	CF	1	2628.000000
1042	1	17	1	78	DG	1	775.000000
1042	1	17	1	79	FG	1	913.000000
1042	1	17	1	80	BE	1	766.000000
1042	1	17	1	81	AE	1	1054.000000
1042	1	17	1	82	DH	1	2458.000000
1042	1	17	1	83	EH	1	651.000000
1042	1	17	1	84	CD	1	956.000000
1042	1	17	1	85	AH	1	1253.000000
1042	1	17	1	86	AE	1	1491.000000
1042	1	17	1	87	AG	1	1253.000000
1042	1	17	1	88	CH	1	1316.000000
1042	1	17	1	89	AF	1	673.000000
1042	1	17	1	90	EG	0	944.000000
1042	1	17	1	91	EH	1	2004.000000
1042	1	17	1	92	AG	1	839.000000
1042	1	17	1	93	AF	1	851.000000
1042	1	17	1	94	FG	1	786.000000
1042	1	17	1	95	DH	1	2323.000000
1042	1	17	1	96	BG	1	1656.000000
1042	1	17	1	97	BD	1	659.000000
1042	1	17	1	98	CF	1	1681.000000
1042	1	17	1	99	BF	1	1879.000000
1042	1	17	1	100	DF	1	1327.000000
1042	1	17	1	101	BD	1	977.000000
1042	1	17	1	102	DE	1	1485.000000
1042	1	17	1	103	BC	1	2870.000000
1042	1	17	1	104	AG	1	1125.000000
1042	1	17	1	105	CD	0	801.000000
1042	1	17	1	106	DH	1	1776.000000
1042	1	17	1	107	BF	1	1185.000000
1042	1	17	1	108	BD	1	973.000000
1042	1	17	1	109	FH	1	2220.000000
1042	1	17	1	110	AE	1	591.000000
1042	1	17	1	111	AF	1	531.000000
1042	1	17	1	112	DE	1	1209.000000
1042	1	17	1	113	BE	1	533.000000
1042	1	17	1	114	CG	0	1224.000000
1042	1	17	1	115	DH	0	1736.000000
1042	1	17	1	116	DE	1	961.000000
1042	1	17	1	117	DG	1	983.000000
1042	1	17	1	118	AD	1	560.000000
1042	1	17	1	119	GH	1	556.000000
1042	1	17	1	120	BG	1	399.000000
1042	1	17	1	121	AB	1	478.000000
1042	1	17	1	122	AB	1	803.000000
1042	1	17	1	123	DF	0	3539.000000
1042	1	17	1	124	DG	1	706.000000
1042	1	17	1	125	CE	0	3548.000000
1042	1	17	1	126	DE	1	914.000000
1042	1	17	1	127	BG	1	665.000000
1042	1	17	1	128	AG	1	829.000000
1042	1	17	1	129	EG	0	761.000000
1042	1	17	1	130	AE	0	560.000000
1042	1	17	1	131	AH	1	1635.000000
1042	1	17	1	132	AD	1	486.000000
1042	1	17	1	133	AH	1	442.000000
1042	1	17	1	134	AG	1	361.000000
1042	1	17	1	135	EG	0	601.000000
1042	1	17	1	136	DF	1	1837.000000
1042	1	17	1	137	DE	1	782.000000
1042	1	17	1	138	BC	1	711.000000
1042	1	17	1	139	CF	1	837.000000
1042	1	17	1	140	AE	1	498.000000
1042	1	17	1	141	AD	1	508.000000
1042	1	17	1	142	AB	1	438.000000
1042	1	17	1	143	DF	1	3431.000000
1042	1	17	1	144	BD	1	996.000000
1042	1	17	1	145	DF	1	530.000000
1042	1	17	1	146	BF	1	1259.000000
1042	1	17	1	147	FH	1	1308.000000
1042	1	17	1	148	CG	0	624.000000
1042	1	17	1	149	DF	1	884.000000
1042	1	17	1	150	CF	1	1962.000000
1042	1	17	1	151	FH	0	3988.000000
1042	1	17	1	152	AG	1	816.000000
1042	1	17	1	153	EG	0	2556.000000
1042	1	17	1	154	FG	1	557.000000
1042	1	17	1	155	AH	1	721.000000
1042	1	17	1	156	AB	1	638.000000
1042	1	17	1	157	BH	1	2055.000000
1042	1	17	1	158	CD	0	581.000000
1042	1	17	1	159	FH	1	2084.000000
1042	1	17	1	160	CH	1	1334.000000
1042	1	17	1	161	DH	0	2299.000000
1042	1	17	1	162	BF	1	6025.000000
1042	1	17	1	163	BC	1	1165.000000
1042	1	17	1	164	CE	1	399.000000
1042	1	17	1	165	EH	1	1220.000000
1042	1	17	1	166	AC	1	1886.000000
1042	1	17	1	167	CH	1	1029.000000
1042	1	17	1	168	GH	1	663.000000
1043	1	17	1	1	AG	1	1183.000000
1043	1	17	1	2	DH	1	1014.000000
1043	1	17	1	3	CF	1	1000.000000
1043	1	17	1	4	CH	0	1341.000000
1043	1	17	1	5	CD	0	1301.000000
1043	1	17	1	6	CE	0	694.000000
1043	1	17	1	7	AD	1	792.000000
1043	1	17	1	8	DE	0	995.000000
1043	1	17	1	9	AB	1	593.000000
1043	1	17	1	10	BC	0	1740.000000
1043	1	17	1	11	BH	1	1005.000000
1043	1	17	1	12	BF	0	801.000000
1043	1	17	1	13	AE	1	762.000000
1043	1	17	1	14	AE	1	532.000000
1043	1	17	1	15	CF	1	1877.000000
1043	1	17	1	16	AF	1	651.000000
1043	1	17	1	17	DG	1	902.000000
1043	1	17	1	18	DF	1	829.000000
1043	1	17	1	19	CG	0	831.000000
1043	1	17	1	20	EH	1	1491.000000
1043	1	17	1	21	EF	1	468.000000
1043	1	17	1	22	AC	1	797.000000
1043	1	17	1	23	EG	0	652.000000
1043	1	17	1	24	CF	1	1551.000000
1043	1	17	1	25	BD	1	845.000000
1043	1	17	1	26	CF	1	1372.000000
1043	1	17	1	27	AF	1	687.000000
1043	1	17	1	28	AG	1	524.000000
1043	1	17	1	29	BF	0	960.000000
1043	1	17	1	30	EG	1	1204.000000
1043	1	17	1	31	GH	1	820.000000
1043	1	17	1	32	AH	1	806.000000
1043	1	17	1	33	DG	1	1322.000000
1043	1	17	1	34	AC	1	848.000000
1043	1	17	1	35	CG	0	1258.000000
1043	1	17	1	36	DE	1	1392.000000
1043	1	17	1	37	DF	1	1887.000000
1043	1	17	1	38	DH	0	926.000000
1043	1	17	1	39	DE	1	1446.000000
1043	1	17	1	40	AB	1	594.000000
1043	1	17	1	41	AD	1	598.000000
1043	1	17	1	42	BC	0	951.000000
1043	1	17	1	43	AF	1	1609.000000
1043	1	17	1	44	CH	0	1544.000000
1043	1	17	1	45	AC	1	1165.000000
1043	1	17	1	46	EG	0	918.000000
1043	1	17	1	47	EG	1	776.000000
1043	1	17	1	48	EF	1	439.000000
1043	1	17	1	49	FG	1	1320.000000
1043	1	17	1	50	BG	1	616.000000
1043	1	17	1	51	CG	0	525.000000
1043	1	17	1	52	AB	1	720.000000
1043	1	17	1	53	BE	1	691.000000
1043	1	17	1	54	DG	1	1217.000000
1043	1	17	1	55	CE	0	1024.000000
1043	1	17	1	56	EF	1	493.000000
1043	1	17	1	57	AH	1	1154.000000
1043	1	17	1	58	CD	1	1058.000000
1043	1	17	1	59	AF	1	1160.000000
1043	1	17	1	60	EH	1	663.000000
1043	1	17	1	61	CE	0	518.000000
1043	1	17	1	62	FH	0	1287.000000
1043	1	17	1	63	DG	1	764.000000
1043	1	17	1	64	DF	0	784.000000
1043	1	17	1	65	AH	1	678.000000
1043	1	17	1	66	DE	0	502.000000
1043	1	17	1	67	DG	1	935.000000
1043	1	17	1	68	AE	0	466.000000
1043	1	17	1	69	AG	1	569.000000
1043	1	17	1	70	DH	0	844.000000
1043	1	17	1	71	DF	0	1069.000000
1043	1	17	1	72	BG	0	1131.000000
1043	1	17	1	73	EG	1	1075.000000
1043	1	17	1	74	DH	0	1654.000000
1043	1	17	1	75	FH	0	1057.000000
1043	1	17	1	76	FG	1	564.000000
1043	1	17	1	77	CE	0	674.000000
1043	1	17	1	78	BF	0	1287.000000
1043	1	17	1	79	BD	0	302.000000
1043	1	17	1	80	AD	1	21.000000
1043	1	17	1	81	DE	0	76.000000
1043	1	17	1	82	AF	1	1453.000000
1043	1	17	1	83	FG	1	675.000000
1043	1	17	1	84	DF	0	202.000000
1043	1	17	1	85	CH	1	515.000000
1043	1	17	1	86	BG	0	623.000000
1043	1	17	1	87	CD	0	609.000000
1043	1	17	1	88	BH	0	1261.000000
1043	1	17	1	89	BH	0	37.000000
1043	1	17	1	90	EH	1	9.000000
1043	1	17	1	91	BE	0	232.000000
1043	1	17	1	92	CH	0	252.000000
1043	1	17	1	93	FH	0	58.000000
1043	1	17	1	94	BD	1	159.000000
1043	1	17	1	95	GH	0	567.000000
1043	1	17	1	96	EH	0	82.000000
1043	1	17	1	97	EF	0	150.000000
1043	1	17	1	98	AG	0	62.000000
1043	1	17	1	99	AC	1	127.000000
1043	1	17	1	100	CH	0	992.000000
1043	1	17	1	101	CG	0	685.000000
1043	1	17	1	102	AH	1	1301.000000
1043	1	17	1	103	AG	1	421.000000
1043	1	17	1	104	AB	1	462.000000
1043	1	17	1	105	DG	1	779.000000
1043	1	17	1	106	BE	1	927.000000
1043	1	17	1	107	CD	0	1131.000000
1043	1	17	1	108	AH	0	517.000000
1043	1	17	1	109	CE	0	953.000000
1043	1	17	1	110	GH	0	1133.000000
1043	1	17	1	111	BC	0	1240.000000
1043	1	17	1	112	BF	0	912.000000
1043	1	17	1	113	BC	0	941.000000
1043	1	17	1	114	BG	1	542.000000
1043	1	17	1	115	AD	1	750.000000
1043	1	17	1	116	AG	1	957.000000
1043	1	17	1	117	BH	0	1199.000000
1043	1	17	1	118	BD	0	1196.000000
1043	1	17	1	119	BE	0	130.000000
1043	1	17	1	120	FH	0	1187.000000
1043	1	17	1	121	BH	1	518.000000
1043	1	17	1	122	AB	1	579.000000
1043	1	17	1	123	AD	0	515.000000
1043	1	17	1	124	AC	1	494.000000
1043	1	17	1	125	AC	1	938.000000
1043	1	17	1	126	EH	1	791.000000
1043	1	17	1	127	BE	1	733.000000
1043	1	17	1	128	BE	0	155.000000
1043	1	17	1	129	CD	1	899.000000
1043	1	17	1	130	FH	0	937.000000
1043	1	17	1	131	BD	0	692.000000
1043	1	17	1	132	CG	0	523.000000
1043	1	17	1	133	AE	1	608.000000
1043	1	17	1	134	GH	1	733.000000
1043	1	17	1	135	CG	0	1263.000000
1043	1	17	1	136	CF	0	1921.000000
1043	1	17	1	137	DH	0	655.000000
1043	1	17	1	138	AB	1	972.000000
1043	1	17	1	139	BC	0	1616.000000
1043	1	17	1	140	DE	1	1306.000000
1043	1	17	1	141	GH	1	848.000000
1043	1	17	1	142	BC	0	648.000000
1043	1	17	1	143	FG	0	928.000000
1043	1	17	1	144	EH	1	94.000000
1043	1	17	1	145	FG	1	111.000000
1043	1	17	1	146	FG	1	1577.000000
1043	1	17	1	147	EF	1	551.000000
1043	1	17	1	148	EF	1	360.000000
1043	1	17	1	149	BH	0	1524.000000
1043	1	17	1	150	DH	0	1029.000000
1043	1	17	1	151	CH	1	1109.000000
1043	1	17	1	152	BD	0	1891.000000
1043	1	17	1	153	CF	0	1735.000000
1043	1	17	1	154	AE	1	811.000000
1043	1	17	1	155	BG	1	688.000000
1043	1	17	1	156	BF	0	1102.000000
1043	1	17	1	157	DF	0	691.000000
1043	1	17	1	158	GH	1	1601.000000
1043	1	17	1	159	AH	1	712.000000
1043	1	17	1	160	BF	0	2015.000000
1043	1	17	1	161	CD	0	727.000000
1043	1	17	1	162	BG	1	597.000000
1043	1	17	1	163	AF	1	565.000000
1043	1	17	1	164	AE	1	573.000000
1043	1	17	1	165	CE	0	1963.000000
1043	1	17	1	166	EG	0	535.000000
1043	1	17	1	167	FH	0	817.000000
1043	1	17	1	168	AD	1	1161.000000
1237	1	13	1	1	FH	1	3595.000000
1237	1	13	1	2	DE	1	2105.000000
1237	1	13	1	3	DH	1	1747.000000
1237	1	13	1	4	DE	1	2632.000000
1237	1	13	1	5	AH	1	1096.000000
1237	1	13	1	6	DE	0	1859.000000
1237	1	13	1	7	CG	0	5348.000000
1237	1	13	1	8	BF	1	2672.000000
1237	1	13	1	9	CG	0	3061.000000
1237	1	13	1	10	AC	1	927.000000
1237	1	13	1	11	GH	1	1661.000000
1237	1	13	1	12	AE	1	2652.000000
1237	1	13	1	13	BH	0	5996.000000
1237	1	13	1	14	DF	0	2076.000000
1237	1	13	1	15	BD	1	1645.000000
1237	1	13	1	16	DF	0	4238.000000
1237	1	13	1	17	AB	1	2765.000000
1237	1	13	1	18	AD	1	3759.000000
1237	1	13	1	19	BE	1	2293.000000
1237	1	13	1	20	FH	1	1472.000000
1237	1	13	1	21	DF	0	1803.000000
1237	1	13	1	22	AH	1	776.000000
1237	1	13	1	23	FG	1	1204.000000
1237	1	13	1	24	DE	0	1351.000000
1237	1	13	1	25	BG	1	626.000000
1237	1	13	1	26	BF	1	965.000000
1237	1	13	1	27	EG	0	3753.000000
1237	1	13	1	28	AC	1	4743.000000
1237	1	13	1	29	DH	1	901.000000
1237	1	13	1	30	AC	1	1540.000000
1237	1	13	1	31	CG	0	2536.000000
1237	1	13	1	32	BC	1	2510.000000
1237	1	13	1	33	AH	1	1128.000000
1237	1	13	1	34	AE	1	516.000000
1237	1	13	1	35	CD	0	4363.000000
1237	1	13	1	36	CE	0	3508.000000
1237	1	13	1	37	GH	1	1299.000000
1237	1	13	1	38	AF	1	2255.000000
1237	1	13	1	39	DG	1	1911.000000
1237	1	13	1	40	CE	0	1060.000000
1237	1	13	1	41	DF	1	6839.000000
1237	1	13	1	42	EH	1	942.000000
1237	1	13	1	43	EH	1	796.000000
1237	1	13	1	44	EF	1	1131.000000
1237	1	13	1	45	CH	1	787.000000
1237	1	13	1	46	BE	1	2551.000000
1237	1	13	1	47	CE	0	1190.000000
1237	1	13	1	48	BC	0	2141.000000
1237	1	13	1	49	BD	1	1682.000000
1237	1	13	1	50	AH	1	3031.000000
1237	1	13	1	51	BG	1	2330.000000
1237	1	13	1	52	BC	1	1477.000000
1237	1	13	1	53	EH	1	1628.000000
1237	1	13	1	54	EG	1	1147.000000
1237	1	13	1	55	CD	1	1337.000000
1237	1	13	1	56	BF	1	1878.000000
1237	1	13	1	57	AC	1	1180.000000
1237	1	13	1	58	EF	1	1101.000000
1237	1	13	1	59	AD	1	1023.000000
1237	1	13	1	60	CH	1	3439.000000
1237	1	13	1	61	AB	1	1287.000000
1237	1	13	1	62	BH	0	974.000000
1237	1	13	1	63	EG	0	3105.000000
1237	1	13	1	64	AD	1	1254.000000
1237	1	13	1	65	CD	1	1884.000000
1237	1	13	1	66	DG	1	11904.000000
1237	1	13	1	67	BG	1	1908.000000
1237	1	13	1	68	BG	1	2005.000000
1237	1	13	1	69	EG	0	2974.000000
1237	1	13	1	70	EH	1	664.000000
1237	1	13	1	71	DH	1	1534.000000
1237	1	13	1	72	CH	1	2328.000000
1237	1	13	1	73	AC	1	814.000000
1237	1	13	1	74	CE	1	1212.000000
1237	1	13	1	75	BD	1	3391.000000
1237	1	13	1	76	BH	0	974.000000
1237	1	13	1	77	AG	1	1690.000000
1237	1	13	1	78	BF	1	2971.000000
1237	1	13	1	79	BE	1	1240.000000
1237	1	13	1	80	BH	0	984.000000
1237	1	13	1	81	EF	1	10167.000000
1237	1	13	1	82	AB	1	1865.000000
1237	1	13	1	83	BF	1	1585.000000
1237	1	13	1	84	GH	1	1064.000000
1237	1	13	1	85	FG	1	1364.000000
1237	1	13	1	86	DF	1	1165.000000
1237	1	13	1	87	FG	1	900.000000
1237	1	13	1	88	DE	0	5521.000000
1237	1	13	1	89	FH	1	3166.000000
1237	1	13	1	90	AF	1	610.000000
1237	1	13	1	91	CG	0	1130.000000
1237	1	13	1	92	GH	1	795.000000
1237	1	13	1	93	AB	1	1201.000000
1237	1	13	1	94	BD	1	3048.000000
1237	1	13	1	95	CF	0	2014.000000
1237	1	13	1	96	AH	1	1342.000000
1237	1	13	1	97	BG	1	1311.000000
1237	1	13	1	98	CF	0	1452.000000
1237	1	13	1	99	DE	0	1981.000000
1237	1	13	1	100	CH	1	2430.000000
1237	1	13	1	101	AE	1	667.000000
1237	1	13	1	102	CF	0	3262.000000
1237	1	13	1	103	CD	0	1833.000000
1237	1	13	1	104	AH	1	680.000000
1237	1	13	1	105	AD	1	482.000000
1237	1	13	1	106	AF	1	406.000000
1237	1	13	1	107	CH	1	1546.000000
1237	1	13	1	108	BE	1	4257.000000
1237	1	13	1	109	GH	1	974.000000
1237	1	13	1	110	DF	1	1803.000000
1237	1	13	1	111	BC	1	919.000000
1237	1	13	1	112	AF	1	729.000000
1237	1	13	1	113	BG	1	1541.000000
1237	1	13	1	114	AC	1	1416.000000
1237	1	13	1	115	GH	1	926.000000
1237	1	13	1	116	AG	1	722.000000
1237	1	13	1	117	AB	1	580.000000
1237	1	13	1	118	CE	0	1643.000000
1237	1	13	1	119	BC	1	1059.000000
1237	1	13	1	120	AG	1	623.000000
1237	1	13	1	121	EH	1	1226.000000
1237	1	13	1	122	FH	1	1094.000000
1237	1	13	1	123	CF	0	2828.000000
1237	1	13	1	124	CH	1	1288.000000
1237	1	13	1	125	DH	1	1203.000000
1237	1	13	1	126	AG	1	962.000000
1237	1	13	1	127	CG	0	1218.000000
1237	1	13	1	128	BH	0	2695.000000
1237	1	13	1	129	EG	1	694.000000
1237	1	13	1	130	AG	1	1159.000000
1237	1	13	1	131	BF	0	1276.000000
1237	1	13	1	132	CD	0	1222.000000
1237	1	13	1	133	CF	1	4648.000000
1237	1	13	1	134	BD	1	1008.000000
1237	1	13	1	135	EF	1	1714.000000
1237	1	13	1	136	AD	0	723.000000
1237	1	13	1	137	EH	1	1803.000000
1237	1	13	1	138	EF	1	1742.000000
1237	1	13	1	139	BE	1	656.000000
1237	1	13	1	140	EF	1	845.000000
1237	1	13	1	141	DG	0	2109.000000
1237	1	13	1	142	AE	1	608.000000
1237	1	13	1	143	AF	1	541.000000
1237	1	13	1	144	DH	1	1152.000000
1237	1	13	1	145	CD	0	898.000000
1237	1	13	1	146	CF	0	1606.000000
1237	1	13	1	147	AE	1	678.000000
1237	1	13	1	148	FH	1	1970.000000
1237	1	13	1	149	AE	1	803.000000
1237	1	13	1	150	CG	0	1616.000000
1237	1	13	1	151	AB	1	989.000000
1237	1	13	1	152	AF	1	593.000000
1237	1	13	1	153	DG	0	811.000000
1237	1	13	1	154	BD	1	803.000000
1237	1	13	1	155	DH	1	690.000000
1237	1	13	1	156	FG	1	1025.000000
1237	1	13	1	157	DG	1	532.000000
1237	1	13	1	158	AG	1	908.000000
1237	1	13	1	159	BH	0	1117.000000
1237	1	13	1	160	FG	1	3574.000000
1237	1	13	1	161	BC	1	1091.000000
1237	1	13	1	162	AD	1	695.000000
1237	1	13	1	163	CE	0	979.000000
1237	1	13	1	164	EG	1	667.000000
1237	1	13	1	165	BE	1	577.000000
1237	1	13	1	166	DG	1	1796.000000
1237	1	13	1	167	FH	1	798.000000
1237	1	13	1	168	FG	0	616.000000
1238	1	15	1	1	EH	1	2700.000000
1238	1	15	1	2	AB	1	2475.000000
1238	1	15	1	3	EH	1	2536.000000
1238	1	15	1	4	AF	1	2530.000000
1238	1	15	1	5	AD	1	1902.000000
1238	1	15	1	6	CG	1	2664.000000
1238	1	15	1	7	DF	1	2469.000000
1238	1	15	1	8	DE	0	2036.000000
1238	1	15	1	9	BC	1	4297.000000
1238	1	15	1	10	AF	1	5262.000000
1238	1	15	1	11	CG	1	2733.000000
1238	1	15	1	12	AD	1	2403.000000
1238	1	15	1	13	BG	1	5477.000000
1238	1	15	1	14	AG	1	1938.000000
1238	1	15	1	15	AB	1	1764.000000
1238	1	15	1	16	CD	1	5632.000000
1238	1	15	1	17	GH	1	2387.000000
1238	1	15	1	18	BC	1	2948.000000
1238	1	15	1	19	BE	1	2299.000000
1238	1	15	1	20	DF	1	2395.000000
1238	1	15	1	21	BE	1	8982.000000
1238	1	15	1	22	AD	1	1638.000000
1238	1	15	1	23	EG	1	3637.000000
1238	1	15	1	24	AE	1	2161.000000
1238	1	15	1	25	AD	1	1778.000000
1238	1	15	1	26	CH	1	1956.000000
1238	1	15	1	27	DH	1	4512.000000
1238	1	15	1	28	CE	1	3590.000000
1238	1	15	1	29	EG	1	4094.000000
1238	1	15	1	30	CG	1	3106.000000
1238	1	15	1	31	CF	1	5775.000000
1238	1	15	1	32	CH	1	2158.000000
1238	1	15	1	33	AD	1	1637.000000
1238	1	15	1	34	EF	1	4941.000000
1238	1	15	1	35	CE	1	1615.000000
1238	1	15	1	36	AB	1	2018.000000
1238	1	15	1	37	DE	0	2022.000000
1238	1	15	1	38	CG	1	1878.000000
1238	1	15	1	39	AE	1	1886.000000
1238	1	15	1	40	BH	1	4947.000000
1238	1	15	1	41	CD	1	3020.000000
1238	1	15	1	42	AH	1	1325.000000
1238	1	15	1	43	EF	1	3153.000000
1238	1	15	1	44	AE	1	1733.000000
1238	1	15	1	45	DG	0	2283.000000
1238	1	15	1	46	AC	1	2015.000000
1238	1	15	1	47	BH	1	2378.000000
1238	1	15	1	48	BF	1	3797.000000
1238	1	15	1	49	BF	1	2344.000000
1238	1	15	1	50	AG	1	2243.000000
1238	1	15	1	51	BD	1	6844.000000
1238	1	15	1	52	CF	1	3228.000000
1238	1	15	1	53	AF	1	2292.000000
1238	1	15	1	54	EG	1	2474.000000
1238	1	15	1	55	AH	1	1337.000000
1238	1	15	1	56	FG	0	2420.000000
1238	1	15	1	57	DH	1	1871.000000
1238	1	15	1	58	BC	1	2097.000000
1238	1	15	1	59	AF	1	2220.000000
1238	1	15	1	60	FH	1	3396.000000
1238	1	15	1	61	FG	0	2375.000000
1238	1	15	1	62	DH	1	2467.000000
1238	1	15	1	63	CF	1	1726.000000
1238	1	15	1	64	AG	1	1643.000000
1238	1	15	1	65	CE	1	2062.000000
1238	1	15	1	66	BG	1	3445.000000
1238	1	15	1	67	DE	0	2095.000000
1238	1	15	1	68	CG	1	2788.000000
1238	1	15	1	69	GH	1	4563.000000
1238	1	15	1	70	BE	1	2886.000000
1238	1	15	1	71	CF	1	1319.000000
1238	1	15	1	72	DG	0	1854.000000
1238	1	15	1	73	BH	1	3258.000000
1238	1	15	1	74	CG	1	2197.000000
1238	1	15	1	75	AC	1	2839.000000
1238	1	15	1	76	BH	1	3950.000000
1238	1	15	1	77	AH	1	1742.000000
1238	1	15	1	78	BF	1	3209.000000
1238	1	15	1	79	FG	0	2960.000000
1238	1	15	1	80	DH	1	2517.000000
1238	1	15	1	81	EH	1	7950.000000
1238	1	15	1	82	FH	1	2514.000000
1238	1	15	1	83	AF	1	1312.000000
1238	1	15	1	84	CH	1	3525.000000
1238	1	15	1	85	BF	1	5055.000000
1238	1	15	1	86	BD	1	1364.000000
1238	1	15	1	87	BC	1	1775.000000
1238	1	15	1	88	CH	1	1634.000000
1238	1	15	1	89	AC	1	1547.000000
1238	1	15	1	90	BE	1	2566.000000
1238	1	15	1	91	AF	1	1393.000000
1238	1	15	1	92	AH	1	1589.000000
1238	1	15	1	93	AE	1	1492.000000
1238	1	15	1	94	GH	0	2452.000000
1238	1	15	1	95	EH	1	3740.000000
1238	1	15	1	96	BD	1	1455.000000
1238	1	15	1	97	FH	0	2825.000000
1238	1	15	1	98	DG	0	2337.000000
1238	1	15	1	99	EF	1	2011.000000
1238	1	15	1	100	AD	1	1340.000000
1238	1	15	1	101	EG	1	1708.000000
1238	1	15	1	102	AC	1	2115.000000
1238	1	15	1	103	AC	1	1770.000000
1238	1	15	1	104	CF	1	1811.000000
1238	1	15	1	105	GH	1	3213.000000
1238	1	15	1	106	DG	0	1417.000000
1238	1	15	1	107	BC	1	1492.000000
1238	1	15	1	108	BG	1	3593.000000
1238	1	15	1	109	AE	1	1827.000000
1238	1	15	1	110	BC	1	2396.000000
1238	1	15	1	111	DE	0	1723.000000
1238	1	15	1	112	BD	1	1559.000000
1238	1	15	1	113	BH	1	1777.000000
1238	1	15	1	114	BE	1	3090.000000
1238	1	15	1	115	CE	1	1679.000000
1238	1	15	1	116	EF	1	2554.000000
1238	1	15	1	117	CH	1	2782.000000
1238	1	15	1	118	GH	0	3603.000000
1238	1	15	1	119	CD	1	2454.000000
1238	1	15	1	120	FH	0	2581.000000
1238	1	15	1	121	AH	1	1950.000000
1238	1	15	1	122	DH	1	1525.000000
1238	1	15	1	123	CE	1	1472.000000
1238	1	15	1	124	CD	1	2096.000000
1238	1	15	1	125	AB	1	2010.000000
1238	1	15	1	126	DF	1	1596.000000
1238	1	15	1	127	AC	1	1829.000000
1238	1	15	1	128	AB	1	1857.000000
1238	1	15	1	129	FG	0	2497.000000
1238	1	15	1	130	FH	0	3154.000000
1238	1	15	1	131	BH	1	3458.000000
1238	1	15	1	132	CD	1	3068.000000
1238	1	15	1	133	BF	1	3091.000000
1238	1	15	1	134	EG	1	2342.000000
1238	1	15	1	135	FG	0	2306.000000
1238	1	15	1	136	EF	1	2795.000000
1238	1	15	1	137	EG	1	1579.000000
1238	1	15	1	138	DF	1	1847.000000
1238	1	15	1	139	BG	1	7441.000000
1238	1	15	1	140	DE	0	1728.000000
1238	1	15	1	141	BG	1	5792.000000
1238	1	15	1	142	AG	1	1445.000000
1238	1	15	1	143	DG	0	1473.000000
1238	1	15	1	144	BE	1	8106.000000
1238	1	15	1	145	FH	0	2554.000000
1238	1	15	1	146	BD	1	2026.000000
1238	1	15	1	147	EH	0	2875.000000
1238	1	15	1	148	AH	1	1328.000000
1238	1	15	1	149	AG	1	1264.000000
1238	1	15	1	150	DG	0	1276.000000
1238	1	15	1	151	DH	1	1039.000000
1238	1	15	1	152	AE	1	891.000000
1238	1	15	1	153	FG	1	5282.000000
1238	1	15	1	154	CH	1	2459.000000
1238	1	15	1	155	GH	0	4486.000000
1238	1	15	1	156	CD	1	3193.000000
1238	1	15	1	157	DF	1	1942.000000
1238	1	15	1	158	EF	1	1555.000000
1238	1	15	1	159	EH	1	1633.000000
1238	1	15	1	160	AB	1	5112.000000
1238	1	15	1	161	CF	1	1263.000000
1238	1	15	1	162	AG	1	2378.000000
1238	1	15	1	163	BD	1	1040.000000
1238	1	15	1	164	BG	0	2437.000000
1238	1	15	1	165	DE	0	3279.000000
1238	1	15	1	166	BF	1	2661.000000
1238	1	15	1	167	DF	1	1376.000000
1238	1	15	1	168	CE	1	1806.000000
1249	2	21	1	1	AF	1	3191.000000
1249	2	21	1	2	BC	1	1336.000000
1249	2	21	1	3	CE	1	2896.000000
1249	2	21	1	4	CH	1	962.000000
1249	2	21	1	5	DH	0	1782.000000
1249	2	21	1	6	EH	1	2430.000000
1249	2	21	1	7	BF	1	6858.000000
1249	2	21	1	8	CF	1	1403.000000
1249	2	21	1	9	EG	0	1090.000000
1249	2	21	1	10	BH	1	1884.000000
1249	2	21	1	11	AG	0	1818.000000
1249	2	21	1	12	FG	1	1129.000000
1249	2	21	1	13	BC	1	2985.000000
1249	2	21	1	14	BE	1	1193.000000
1249	2	21	1	15	EF	1	1757.000000
1249	2	21	1	16	BG	1	2060.000000
1249	2	21	1	17	FH	1	2385.000000
1249	2	21	1	18	BE	1	2312.000000
1249	2	21	1	19	BD	0	1184.000000
1249	2	21	1	20	BF	1	1496.000000
1249	2	21	1	21	DE	1	7484.000000
1249	2	21	1	22	AF	1	1486.000000
1249	2	21	1	23	BD	0	1784.000000
1249	2	21	1	24	DE	1	1217.000000
1249	2	21	1	25	DG	1	1010.000000
1249	2	21	1	26	DF	0	1526.000000
1249	2	21	1	27	CF	1	1279.000000
1249	2	21	1	28	EH	1	1725.000000
1249	2	21	1	29	EF	1	1174.000000
1249	2	21	1	30	AC	0	1432.000000
1249	2	21	1	31	AF	1	2366.000000
1249	2	21	1	32	DF	0	1584.000000
1249	2	21	1	33	AC	0	1225.000000
1249	2	21	1	34	DF	0	1090.000000
1249	2	21	1	35	FH	1	1317.000000
1249	2	21	1	36	DF	0	1193.000000
1249	2	21	1	37	AB	1	2213.000000
1249	2	21	1	38	AH	1	1052.000000
1249	2	21	1	39	AE	1	1723.000000
1249	2	21	1	40	AB	1	1273.000000
1249	2	21	1	41	AF	1	1659.000000
1249	2	21	1	42	EH	1	3194.000000
1249	2	21	1	43	EH	1	1141.000000
1249	2	21	1	44	DG	1	1238.000000
1249	2	21	1	45	CF	1	1291.000000
1249	2	21	1	46	DH	0	1230.000000
1249	2	21	1	47	DH	0	1030.000000
1249	2	21	1	48	DH	1	1209.000000
1249	2	21	1	49	FG	1	1116.000000
1249	2	21	1	50	DE	1	3998.000000
1249	2	21	1	51	AE	1	1327.000000
1249	2	21	1	52	AC	0	1557.000000
1249	2	21	1	53	EG	0	1114.000000
1249	2	21	1	54	BG	1	954.000000
1249	2	21	1	55	CF	1	1642.000000
1249	2	21	1	56	CG	0	985.000000
1249	2	21	1	57	CG	0	1242.000000
1249	2	21	1	58	AH	1	2189.000000
1249	2	21	1	59	BH	1	1313.000000
1249	2	21	1	60	CD	1	1273.000000
1249	2	21	1	61	CG	0	942.000000
1249	2	21	1	62	AC	0	1837.000000
1249	2	21	1	63	BD	0	3959.000000
1249	2	21	1	64	CH	1	1687.000000
1249	2	21	1	65	BG	1	697.000000
1249	2	21	1	66	CD	1	1773.000000
1249	2	21	1	67	AG	0	681.000000
1249	2	21	1	68	DG	1	931.000000
1249	2	21	1	69	DE	1	1208.000000
1249	2	21	1	70	CE	1	859.000000
1249	2	21	1	71	EF	1	2717.000000
1249	2	21	1	72	AG	0	1132.000000
1249	2	21	1	73	CG	0	1565.000000
1249	2	21	1	74	BC	1	1728.000000
1249	2	21	1	75	EH	1	6495.000000
1249	2	21	1	76	CG	0	1013.000000
1249	2	21	1	77	DF	0	1906.000000
1249	2	21	1	78	CE	0	2963.000000
1249	2	21	1	79	GH	1	817.000000
1249	2	21	1	80	DF	0	1435.000000
1249	2	21	1	81	AC	1	1979.000000
1249	2	21	1	82	DE	1	12856.000000
1249	2	21	1	83	AE	1	1059.000000
1249	2	21	1	84	DG	1	949.000000
1249	2	21	1	85	AF	1	1420.000000
1249	2	21	1	86	EG	0	1343.000000
1249	2	21	1	87	CF	1	1592.000000
1249	2	21	1	88	CD	1	958.000000
1249	2	21	1	89	FG	1	1121.000000
1249	2	21	1	90	CH	1	1321.000000
1249	2	21	1	91	BH	1	1043.000000
1249	2	21	1	92	AD	1	2505.000000
1249	2	21	1	93	BE	1	1335.000000
1249	2	21	1	94	BF	1	2542.000000
1249	2	21	1	95	CE	0	3971.000000
1249	2	21	1	96	CG	0	854.000000
1249	2	21	1	97	AB	1	856.000000
1249	2	21	1	98	BE	1	1343.000000
1249	2	21	1	99	AH	1	863.000000
1249	2	21	1	100	AG	0	1074.000000
1249	2	21	1	101	FH	1	1785.000000
1249	2	21	1	102	DG	1	1385.000000
1249	2	21	1	103	EF	1	2098.000000
1249	2	21	1	104	CH	1	838.000000
1249	2	21	1	105	DE	1	1179.000000
1249	2	21	1	106	BH	1	1252.000000
1249	2	21	1	107	BG	1	900.000000
1249	2	21	1	108	BD	0	1066.000000
1249	2	21	1	109	BF	1	1013.000000
1249	2	21	1	110	AD	1	1480.000000
1249	2	21	1	111	EG	1	1203.000000
1249	2	21	1	112	EG	0	701.000000
1249	2	21	1	113	AG	0	1178.000000
1249	2	21	1	114	BC	1	2631.000000
1249	2	21	1	115	AH	1	782.000000
1249	2	21	1	116	AE	1	2354.000000
1249	2	21	1	117	AE	1	710.000000
1249	2	21	1	118	CH	1	1988.000000
1249	2	21	1	119	AD	1	2235.000000
1249	2	21	1	120	BH	0	1295.000000
1249	2	21	1	121	BH	1	830.000000
1249	2	21	1	122	BG	1	1057.000000
1249	2	21	1	123	DG	1	2132.000000
1249	2	21	1	124	FH	1	1361.000000
1249	2	21	1	125	CH	1	1145.000000
1249	2	21	1	126	BF	1	1649.000000
1249	2	21	1	127	GH	1	785.000000
1249	2	21	1	128	AH	1	1356.000000
1249	2	21	1	129	CF	1	1930.000000
1249	2	21	1	130	GH	1	714.000000
1249	2	21	1	131	AD	1	3745.000000
1249	2	21	1	132	FH	1	1183.000000
1249	2	21	1	133	CD	1	1475.000000
1249	2	21	1	134	BF	1	4384.000000
1249	2	21	1	135	EF	1	862.000000
1249	2	21	1	136	EF	1	715.000000
1249	2	21	1	137	DH	0	1220.000000
1249	2	21	1	138	FG	1	834.000000
1249	2	21	1	139	BE	1	2232.000000
1249	2	21	1	140	CE	0	1836.000000
1249	2	21	1	141	CD	1	838.000000
1249	2	21	1	142	GH	1	1020.000000
1249	2	21	1	143	CD	1	2066.000000
1249	2	21	1	144	AB	1	3090.000000
1249	2	21	1	145	BE	1	978.000000
1249	2	21	1	146	AB	1	883.000000
1249	2	21	1	147	BC	1	931.000000
1249	2	21	1	148	BD	0	1027.000000
1249	2	21	1	149	AB	1	995.000000
1249	2	21	1	150	EH	1	1744.000000
1249	2	21	1	151	DH	0	1299.000000
1249	2	21	1	152	AC	0	1313.000000
1249	2	21	1	153	AD	1	1265.000000
1249	2	21	1	154	GH	1	855.000000
1249	2	21	1	155	AF	1	1361.000000
1249	2	21	1	156	AD	1	1412.000000
1249	2	21	1	157	FG	1	5922.000000
1249	2	21	1	158	BD	0	903.000000
1249	2	21	1	159	FH	1	1200.000000
1249	2	21	1	160	BG	1	877.000000
1249	2	21	1	161	EG	0	925.000000
1249	2	21	1	162	AG	0	3187.000000
1249	2	21	1	163	GH	1	662.000000
1249	2	21	1	164	BC	1	1281.000000
1249	2	21	1	165	CE	1	5314.000000
1249	2	21	1	166	AE	0	820.000000
1249	2	21	1	167	FG	1	958.000000
1249	2	21	1	168	AH	1	3836.000000
1265	1	13	2	1	FG	1	711.000000
1265	1	13	2	2	DH	0	873.000000
1265	1	13	2	3	GH	1	603.000000
1265	1	13	2	4	AB	1	816.000000
1265	1	13	2	5	CE	0	879.000000
1265	1	13	2	6	AH	1	1393.000000
1265	1	13	2	7	AB	1	638.000000
1265	1	13	2	8	BE	0	876.000000
1265	1	13	2	9	CF	0	796.000000
1265	1	13	2	10	AD	1	950.000000
1265	1	13	2	11	AH	1	880.000000
1265	1	13	2	12	EF	1	846.000000
1265	1	13	2	13	DF	0	1076.000000
1265	1	13	2	14	AG	0	525.000000
1265	1	13	2	15	AE	1	752.000000
1265	1	13	2	16	CD	1	719.000000
1265	1	13	2	17	AC	1	701.000000
1265	1	13	2	18	BD	0	1019.000000
1265	1	13	2	19	CH	0	1202.000000
1265	1	13	2	20	BG	1	791.000000
1265	1	13	2	21	CF	1	774.000000
1265	1	13	2	22	CD	0	814.000000
1265	1	13	2	23	FH	0	562.000000
1265	1	13	2	24	AF	1	850.000000
1265	1	13	2	25	CF	1	835.000000
1265	1	13	2	26	BD	0	879.000000
1265	1	13	2	27	EF	1	909.000000
1265	1	13	2	28	EF	1	783.000000
1265	1	13	2	29	DE	0	1645.000000
1265	1	13	2	30	BF	0	679.000000
1265	1	13	2	31	FG	1	713.000000
1265	1	13	2	32	CE	0	1021.000000
1265	1	13	2	33	BG	1	584.000000
1265	1	13	2	34	BC	0	845.000000
1265	1	13	2	35	AG	0	603.000000
1265	1	13	2	36	EF	1	1236.000000
1265	1	13	2	37	CE	0	1151.000000
1265	1	13	2	38	CF	0	1566.000000
1265	1	13	2	39	FG	0	734.000000
1265	1	13	2	40	GH	1	621.000000
1265	1	13	2	41	DE	0	941.000000
1265	1	13	2	42	EF	1	950.000000
1265	1	13	2	43	AE	1	857.000000
1265	1	13	2	44	BE	0	720.000000
1265	1	13	2	45	FH	0	686.000000
1265	1	13	2	46	CD	0	1708.000000
1265	1	13	2	47	EG	0	639.000000
1265	1	13	2	48	FG	1	641.000000
1265	1	13	2	49	DH	1	841.000000
1265	1	13	2	50	AE	1	864.000000
1265	1	13	2	51	DF	0	1086.000000
1265	1	13	2	52	BH	1	1122.000000
1265	1	13	2	53	AG	0	585.000000
1265	1	13	2	54	BH	0	1249.000000
1265	1	13	2	55	FH	1	1773.000000
1265	1	13	2	56	BD	0	932.000000
1265	1	13	2	57	EG	0	702.000000
1265	1	13	2	58	DH	0	1099.000000
1265	1	13	2	59	AC	1	1229.000000
1265	1	13	2	60	DE	0	1334.000000
1265	1	13	2	61	CH	0	684.000000
1265	1	13	2	62	EH	0	833.000000
1265	1	13	2	63	FH	1	1109.000000
1265	1	13	2	64	AH	1	584.000000
1265	1	13	2	65	DH	0	737.000000
1265	1	13	2	66	DE	1	1156.000000
1265	1	13	2	67	CG	0	532.000000
1265	1	13	2	68	EH	0	1705.000000
1265	1	13	2	69	AH	0	1155.000000
1265	1	13	2	70	AF	1	1232.000000
1265	1	13	2	71	FG	1	738.000000
1265	1	13	2	72	AD	1	831.000000
1265	1	13	2	73	BE	0	526.000000
1265	1	13	2	74	BG	1	740.000000
1265	1	13	2	75	DF	0	690.000000
1265	1	13	2	76	AF	1	589.000000
1265	1	13	2	77	CG	0	497.000000
1265	1	13	2	78	BF	1	1260.000000
1265	1	13	2	79	BG	1	445.000000
1265	1	13	2	80	BD	1	761.000000
1265	1	13	2	81	AF	0	1081.000000
1265	1	13	2	82	CE	1	1829.000000
1265	1	13	2	83	BH	0	1126.000000
1265	1	13	2	84	GH	1	635.000000
1265	1	13	2	85	DG	1	497.000000
1265	1	13	2	86	AC	1	782.000000
1265	1	13	2	87	AB	1	589.000000
1265	1	13	2	88	AG	0	719.000000
1265	1	13	2	89	AH	0	826.000000
1265	1	13	2	90	BH	1	717.000000
1265	1	13	2	91	AG	0	468.000000
1265	1	13	2	92	EH	0	718.000000
1265	1	13	2	93	CH	0	584.000000
1265	1	13	2	94	DF	0	1045.000000
1265	1	13	2	95	GH	1	517.000000
1265	1	13	2	96	AD	1	712.000000
1265	1	13	2	97	AB	0	525.000000
1265	1	13	2	98	EH	0	980.000000
1265	1	13	2	99	FH	0	1074.000000
1265	1	13	2	100	BC	0	707.000000
1265	1	13	2	101	AF	0	751.000000
1265	1	13	2	102	DG	1	702.000000
1265	1	13	2	103	EH	1	756.000000
1265	1	13	2	104	DH	0	808.000000
1265	1	13	2	105	DF	0	662.000000
1265	1	13	2	106	BG	1	1476.000000
1265	1	13	2	107	CD	1	866.000000
1265	1	13	2	108	BE	1	1156.000000
1265	1	13	2	109	CG	0	791.000000
1265	1	13	2	110	CF	0	805.000000
1265	1	13	2	111	DG	1	609.000000
1265	1	13	2	112	CD	0	939.000000
1265	1	13	2	113	FG	1	527.000000
1265	1	13	2	114	BH	0	749.000000
1265	1	13	2	115	CH	0	554.000000
1265	1	13	2	116	FH	1	773.000000
1265	1	13	2	117	CH	1	962.000000
1265	1	13	2	118	EG	0	523.000000
1265	1	13	2	119	AD	1	627.000000
1265	1	13	2	120	BE	1	979.000000
1265	1	13	2	121	BC	0	959.000000
1265	1	13	2	122	DE	0	967.000000
1265	1	13	2	123	EG	0	664.000000
1265	1	13	2	124	BF	1	669.000000
1265	1	13	2	125	AF	1	589.000000
1265	1	13	2	126	CE	1	996.000000
1265	1	13	2	127	AE	1	898.000000
1265	1	13	2	128	GH	1	826.000000
1265	1	13	2	129	BD	1	750.000000
1265	1	13	2	130	GH	0	529.000000
1265	1	13	2	131	BH	1	1088.000000
1265	1	13	2	132	BC	0	1581.000000
1265	1	13	2	133	AC	1	1711.000000
1265	1	13	2	134	BC	0	1692.000000
1265	1	13	2	135	DG	1	599.000000
1265	1	13	2	136	CF	0	1987.000000
1265	1	13	2	137	AE	1	953.000000
1265	1	13	2	138	DG	1	528.000000
1265	1	13	2	139	CD	1	829.000000
1265	1	13	2	140	CG	1	802.000000
1265	1	13	2	141	DH	0	1774.000000
1265	1	13	2	142	BF	1	1634.000000
1265	1	13	2	143	CG	0	708.000000
1265	1	13	2	144	AG	0	1291.000000
1265	1	13	2	145	AC	1	1049.000000
1265	1	13	2	146	EG	0	808.000000
1265	1	13	2	147	AB	1	648.000000
1265	1	13	2	148	AD	1	651.000000
1265	1	13	2	149	BE	0	2611.000000
1265	1	13	2	150	EH	0	1228.000000
1265	1	13	2	151	BC	0	700.000000
1265	1	13	2	152	EF	0	800.000000
1265	1	13	2	153	DF	1	1636.000000
1265	1	13	2	154	AB	1	1751.000000
1265	1	13	2	155	CH	0	1805.000000
1265	1	13	2	156	BF	1	1018.000000
1265	1	13	2	157	AD	1	1319.000000
1265	1	13	2	158	DE	1	1126.000000
1265	1	13	2	159	AC	1	1392.000000
1265	1	13	2	160	AH	1	490.000000
1265	1	13	2	161	CE	1	804.000000
1265	1	13	2	162	BD	1	1067.000000
1265	1	13	2	163	BF	1	1127.000000
1265	1	13	2	164	AE	1	914.000000
1265	1	13	2	165	EG	0	580.000000
1265	1	13	2	166	DG	1	447.000000
1265	1	13	2	167	CG	0	503.000000
1265	1	13	2	168	BG	1	623.000000
1360	1	17	2	1	CF	1	675.000000
1360	1	17	2	2	AC	1	596.000000
1360	1	17	2	3	AH	1	1035.000000
1360	1	17	2	4	CH	1	641.000000
1360	1	17	2	5	BE	1	1020.000000
1360	1	17	2	6	FG	1	839.000000
1360	1	17	2	7	AB	1	571.000000
1360	1	17	2	8	BH	0	773.000000
1360	1	17	2	9	AE	1	973.000000
1360	1	17	2	10	DH	0	825.000000
1360	1	17	2	11	CG	1	491.000000
1360	1	17	2	12	AH	1	942.000000
1360	1	17	2	13	AD	1	735.000000
1360	1	17	2	14	DG	1	596.000000
1360	1	17	2	15	DG	1	495.000000
1360	1	17	2	16	DF	1	846.000000
1360	1	17	2	17	DE	1	814.000000
1360	1	17	2	18	AC	0	617.000000
1360	1	17	2	19	BE	1	958.000000
1360	1	17	2	20	AF	1	651.000000
1360	1	17	2	21	FG	1	663.000000
1360	1	17	2	22	DE	1	806.000000
1360	1	17	2	23	DG	1	667.000000
1360	1	17	2	24	AE	0	695.000000
1360	1	17	2	25	EF	1	944.000000
1360	1	17	2	26	EH	1	1066.000000
1360	1	17	2	27	AC	0	718.000000
1360	1	17	2	28	AB	1	712.000000
1360	1	17	2	29	CE	1	712.000000
1360	1	17	2	30	DG	1	664.000000
1360	1	17	2	31	DH	1	1280.000000
1360	1	17	2	32	FG	1	800.000000
1360	1	17	2	33	CG	1	1056.000000
1360	1	17	2	34	CF	1	721.000000
1360	1	17	2	35	BE	1	1112.000000
1360	1	17	2	36	AC	0	761.000000
1360	1	17	2	37	EH	0	1151.000000
1360	1	17	2	38	DF	1	893.000000
1360	1	17	2	39	AD	1	608.000000
1360	1	17	2	40	AC	0	875.000000
1360	1	17	2	41	CD	1	768.000000
1360	1	17	2	42	AB	1	860.000000
1360	1	17	2	43	BF	0	1400.000000
1360	1	17	2	44	FH	0	1487.000000
1360	1	17	2	45	GH	1	543.000000
1360	1	17	2	46	BD	0	714.000000
1360	1	17	2	47	CH	1	541.000000
1360	1	17	2	48	AD	1	675.000000
1360	1	17	2	49	BH	1	1046.000000
1360	1	17	2	50	AB	1	930.000000
1360	1	17	2	51	EF	1	1534.000000
1360	1	17	2	52	CG	0	820.000000
1360	1	17	2	53	CG	1	569.000000
1360	1	17	2	54	BE	1	1280.000000
1360	1	17	2	55	AD	1	643.000000
1360	1	17	2	56	BC	1	689.000000
1360	1	17	2	57	BG	1	556.000000
1360	1	17	2	58	AE	0	1265.000000
1360	1	17	2	59	DF	1	1105.000000
1360	1	17	2	60	BC	1	587.000000
1360	1	17	2	61	GH	1	594.000000
1360	1	17	2	62	CH	1	547.000000
1360	1	17	2	63	CD	1	655.000000
1360	1	17	2	64	AG	0	520.000000
1360	1	17	2	65	CH	1	647.000000
1360	1	17	2	66	AG	0	501.000000
1360	1	17	2	67	DE	1	886.000000
1360	1	17	2	68	BG	1	661.000000
1360	1	17	2	69	FG	1	512.000000
1360	1	17	2	70	DE	1	1102.000000
1360	1	17	2	71	CF	1	744.000000
1360	1	17	2	72	FH	0	1246.000000
1360	1	17	2	73	AG	1	792.000000
1360	1	17	2	74	BF	1	1186.000000
1360	1	17	2	75	AF	1	592.000000
1360	1	17	2	76	AF	1	1137.000000
1360	1	17	2	77	CD	1	596.000000
1360	1	17	2	78	BD	0	1267.000000
1360	1	17	2	79	BG	1	589.000000
1360	1	17	2	80	DF	1	894.000000
1360	1	17	2	81	BD	1	748.000000
1360	1	17	2	82	FH	0	1153.000000
1360	1	17	2	83	DE	1	779.000000
1360	1	17	2	84	DG	1	550.000000
1360	1	17	2	85	AG	0	427.000000
1360	1	17	2	86	GH	1	533.000000
1360	1	17	2	87	BF	0	1028.000000
1360	1	17	2	88	DH	0	1307.000000
1360	1	17	2	89	FH	0	808.000000
1360	1	17	2	90	AF	1	665.000000
1360	1	17	2	91	CE	1	676.000000
1360	1	17	2	92	BF	0	1233.000000
1360	1	17	2	93	AH	1	1318.000000
1360	1	17	2	94	AE	1	768.000000
1360	1	17	2	95	GH	1	571.000000
1360	1	17	2	96	AF	1	615.000000
1360	1	17	2	97	BG	1	579.000000
1360	1	17	2	98	FH	1	1246.000000
1360	1	17	2	99	EG	0	1186.000000
1360	1	17	2	100	AG	0	530.000000
1360	1	17	2	101	BC	1	486.000000
1360	1	17	2	102	CD	1	406.000000
1360	1	17	2	103	EH	0	1187.000000
1360	1	17	2	104	AE	1	577.000000
1360	1	17	2	105	CF	1	730.000000
1360	1	17	2	106	DF	1	1086.000000
1360	1	17	2	107	AH	1	1054.000000
1360	1	17	2	108	EH	1	919.000000
1360	1	17	2	109	FG	1	705.000000
1360	1	17	2	110	AC	0	579.000000
1360	1	17	2	111	EF	1	919.000000
1360	1	17	2	112	CE	1	580.000000
1360	1	17	2	113	BH	0	1338.000000
1360	1	17	2	114	CE	1	1218.000000
1360	1	17	2	115	AG	0	468.000000
1360	1	17	2	116	CD	1	458.000000
1360	1	17	2	117	CG	0	531.000000
1360	1	17	2	118	CH	0	609.000000
1360	1	17	2	119	BE	1	1959.000000
1360	1	17	2	120	CH	1	575.000000
1360	1	17	2	121	BE	1	1270.000000
1360	1	17	2	122	BC	1	535.000000
1360	1	17	2	123	EG	0	460.000000
1360	1	17	2	124	AH	1	713.000000
1360	1	17	2	125	CD	1	581.000000
1360	1	17	2	126	BF	0	1009.000000
1360	1	17	2	127	GH	1	543.000000
1360	1	17	2	128	EG	0	617.000000
1360	1	17	2	129	AD	1	908.000000
1360	1	17	2	130	FH	0	1922.000000
1360	1	17	2	131	DF	1	1825.000000
1360	1	17	2	132	EG	0	529.000000
1360	1	17	2	133	DG	1	527.000000
1360	1	17	2	134	BC	1	656.000000
1360	1	17	2	135	BG	1	585.000000
1360	1	17	2	136	BD	0	1901.000000
1360	1	17	2	137	EG	0	518.000000
1360	1	17	2	138	BH	1	1424.000000
1360	1	17	2	139	CG	0	539.000000
1360	1	17	2	140	BH	1	1662.000000
1360	1	17	2	141	CE	1	1058.000000
1360	1	17	2	142	AH	1	771.000000
1360	1	17	2	143	FG	1	741.000000
1360	1	17	2	144	BD	0	1254.000000
1360	1	17	2	145	CF	1	565.000000
1360	1	17	2	146	AB	1	574.000000
1360	1	17	2	147	BG	1	569.000000
1360	1	17	2	148	CF	1	659.000000
1360	1	17	2	149	BD	0	1252.000000
1360	1	17	2	150	EG	0	555.000000
1360	1	17	2	151	DH	1	1135.000000
1360	1	17	2	152	AD	1	693.000000
1360	1	17	2	153	BF	1	1369.000000
1360	1	17	2	154	EH	0	1058.000000
1360	1	17	2	155	EF	1	1284.000000
1360	1	17	2	156	DH	0	647.000000
1360	1	17	2	157	AB	1	572.000000
1360	1	17	2	158	DH	0	1550.000000
1360	1	17	2	159	AE	1	684.000000
1360	1	17	2	160	AF	1	444.000000
1360	1	17	2	161	GH	1	548.000000
1360	1	17	2	162	EH	0	1038.000000
1360	1	17	2	163	BC	1	941.000000
1360	1	17	2	164	CE	1	385.000000
1360	1	17	2	165	DE	0	1148.000000
1360	1	17	2	166	EF	1	1061.000000
1360	1	17	2	167	BH	1	1337.000000
1360	1	17	2	168	EF	1	1687.000000
1363	1	12	2	1	CF	1	763.000000
1363	1	12	2	2	EF	1	1025.000000
1363	1	12	2	3	BF	1	1307.000000
1363	1	12	2	4	EF	1	1037.000000
1363	1	12	2	5	EG	0	779.000000
1363	1	12	2	6	DH	0	1329.000000
1363	1	12	2	7	DG	1	996.000000
1363	1	12	2	8	AB	1	1174.000000
1363	1	12	2	9	BE	1	936.000000
1363	1	12	2	10	EG	1	990.000000
1363	1	12	2	11	BD	0	1295.000000
1363	1	12	2	12	AH	0	1024.000000
1363	1	12	2	13	BH	0	1145.000000
1363	1	12	2	14	CH	1	1411.000000
1363	1	12	2	15	BD	1	1420.000000
1363	1	12	2	16	BH	0	1042.000000
1363	1	12	2	17	DF	1	1452.000000
1363	1	12	2	18	AB	1	988.000000
1363	1	12	2	19	DH	0	899.000000
1363	1	12	2	20	BC	0	1272.000000
1363	1	12	2	21	DF	1	954.000000
1363	1	12	2	22	AH	1	665.000000
1363	1	12	2	23	BH	0	1013.000000
1363	1	12	2	24	EF	0	964.000000
1363	1	12	2	25	BE	1	915.000000
1363	1	12	2	26	CD	1	965.000000
1363	1	12	2	27	BD	1	399.000000
1363	1	12	2	28	AE	1	647.000000
1363	1	12	2	29	AG	0	329.000000
1363	1	12	2	30	BF	0	479.000000
1363	1	12	2	31	AC	1	355.000000
1363	1	12	2	32	GH	1	650.000000
1363	1	12	2	33	EG	1	402.000000
1363	1	12	2	34	EH	1	580.000000
1363	1	12	2	35	FG	1	582.000000
1363	1	12	2	36	AF	1	700.000000
1363	1	12	2	37	FH	1	1866.000000
1363	1	12	2	38	DE	1	1980.000000
1363	1	12	2	39	CG	1	1539.000000
1363	1	12	2	40	CH	0	846.000000
1363	1	12	2	41	BH	0	1344.000000
1363	1	12	2	42	BG	1	1175.000000
1363	1	12	2	43	BD	0	1610.000000
1363	1	12	2	44	DF	0	2157.000000
1363	1	12	2	45	CE	1	1259.000000
1363	1	12	2	46	FG	0	957.000000
1363	1	12	2	47	CF	1	1331.000000
1363	1	12	2	48	DE	1	1546.000000
1363	1	12	2	49	EH	0	1319.000000
1363	1	12	2	50	AD	1	994.000000
1363	1	12	2	51	FG	1	1508.000000
1363	1	12	2	52	BC	0	1712.000000
1363	1	12	2	53	BG	1	1012.000000
1363	1	12	2	54	AG	1	786.000000
1363	1	12	2	55	BG	0	1402.000000
1363	1	12	2	56	EH	0	1335.000000
1363	1	12	2	57	EG	1	1908.000000
1363	1	12	2	58	AC	1	644.000000
1363	1	12	2	59	DG	0	1075.000000
1363	1	12	2	60	DG	1	847.000000
1363	1	12	2	61	DH	0	2406.000000
1363	1	12	2	62	BE	0	1488.000000
1363	1	12	2	63	FH	1	1261.000000
1363	1	12	2	64	FH	1	1987.000000
1363	1	12	2	65	BD	1	1934.000000
1363	1	12	2	66	AC	1	725.000000
1363	1	12	2	67	BH	0	2081.000000
1363	1	12	2	68	AF	1	893.000000
1363	1	12	2	69	CH	1	684.000000
1363	1	12	2	70	CG	1	668.000000
1363	1	12	2	71	AE	1	729.000000
1363	1	12	2	72	CE	1	681.000000
1363	1	12	2	73	BF	1	3.000000
1363	1	12	2	74	DE	1	706.000000
1363	1	12	2	75	GH	0	1345.000000
1363	1	12	2	76	FH	0	559.000000
1363	1	12	2	77	AF	1	759.000000
1363	1	12	2	78	DG	0	1358.000000
1363	1	12	2	79	CF	1	1011.000000
1363	1	12	2	80	CE	1	844.000000
1363	1	12	2	81	BG	0	649.000000
1363	1	12	2	82	GH	0	703.000000
1363	1	12	2	83	BG	0	1181.000000
1363	1	12	2	84	BE	1	497.000000
1363	1	12	2	85	AE	1	1342.000000
1363	1	12	2	86	AH	1	577.000000
1363	1	12	2	87	EF	0	1374.000000
1363	1	12	2	88	AD	1	527.000000
1363	1	12	2	89	DH	0	1071.000000
1363	1	12	2	90	AD	1	579.000000
1363	1	12	2	91	GH	1	720.000000
1363	1	12	2	92	DE	0	874.000000
1363	1	12	2	93	EF	1	1115.000000
1363	1	12	2	94	DH	0	809.000000
1363	1	12	2	95	DE	0	794.000000
1363	1	12	2	96	BC	1	853.000000
1363	1	12	2	97	AD	1	638.000000
1363	1	12	2	98	AC	1	554.000000
1363	1	12	2	99	GH	0	1391.000000
1363	1	12	2	100	BE	0	801.000000
1363	1	12	2	101	AC	1	772.000000
1363	1	12	2	102	EG	1	1513.000000
1363	1	12	2	103	EF	0	1977.000000
1363	1	12	2	104	DG	1	2355.000000
1363	1	12	2	105	AG	1	1187.000000
1363	1	12	2	106	CG	0	1734.000000
1363	1	12	2	107	FG	1	1472.000000
1363	1	12	2	108	DF	1	1588.000000
1363	1	12	2	109	CD	1	1492.000000
1363	1	12	2	110	CD	0	2013.000000
1363	1	12	2	111	CF	1	1527.000000
1363	1	12	2	112	AB	1	957.000000
1363	1	12	2	113	AD	1	1207.000000
1363	1	12	2	114	AH	1	769.000000
1363	1	12	2	115	BF	0	1809.000000
1363	1	12	2	116	AD	1	967.000000
1363	1	12	2	117	CE	1	1535.000000
1363	1	12	2	118	AE	1	1195.000000
1363	1	12	2	119	AE	1	1274.000000
1363	1	12	2	120	FH	1	1172.000000
1363	1	12	2	121	DE	1	1235.000000
1363	1	12	2	122	BH	0	1416.000000
1363	1	12	2	123	GH	0	1643.000000
1363	1	12	2	124	BC	0	1038.000000
1363	1	12	2	125	EH	1	2231.000000
1363	1	12	2	126	BC	1	1190.000000
1363	1	12	2	127	CD	1	825.000000
1363	1	12	2	128	CG	0	1091.000000
1363	1	12	2	129	BG	1	1008.000000
1363	1	12	2	130	BC	0	1225.000000
1363	1	12	2	131	CH	0	1278.000000
1363	1	12	2	132	CG	0	1218.000000
1363	1	12	2	133	AE	1	1014.000000
1363	1	12	2	134	CD	0	874.000000
1363	1	12	2	135	AF	1	979.000000
1363	1	12	2	136	CG	1	602.000000
1363	1	12	2	137	AC	1	900.000000
1363	1	12	2	138	AG	1	534.000000
1363	1	12	2	139	BD	0	1082.000000
1363	1	12	2	140	DG	1	1210.000000
1363	1	12	2	141	AF	1	869.000000
1363	1	12	2	142	DF	1	850.000000
1363	1	12	2	143	DF	0	1046.000000
1363	1	12	2	144	FG	1	2009.000000
1363	1	12	2	145	AH	1	737.000000
1363	1	12	2	146	CH	1	1206.000000
1363	1	12	2	147	FG	0	900.000000
1363	1	12	2	148	EH	1	1351.000000
1363	1	12	2	149	BF	1	1043.000000
1363	1	12	2	150	AG	0	958.000000
1363	1	12	2	151	AH	1	831.000000
[truncated: 6,737 more rows]
